# Supplementary material for: Chromosomal instability in the prediction of pituitary neuroendocrine tumors prognosis
Source: Acta Neuropathol Commun. 2020 Nov 10;8:190. doi: 10.1186/s40478-020-01067-5 (PMC7653703; doi:10.1186/s40478-020-01067-5)
Supplement: Supplementary file 2 — Additional file 2 [file 40478_2020_1067_MOESM2_ESM.csv]

Chromosome	Gene	N Recurrent tumors with gain	N Recurrent tumors with deletion	N Recurrent tumors with copy neutral LOH	N non-recurrent tumors with gain	N non-recurrent tumors with deletion	N non-recurrent tumors with copy neutral LOH
1	F3	16	9	4	1	0	0
1	AK2	10	8	4	1	0	0
1	F5	12	6	4	1	0	0
1	CNN3	11	5	4	1	0	0
1	RIT1	11	5	4	1	0	0
1	C8A	10	4	4	1	0	0
1	NOTCH2	5	5	3	0	0	0
1	EIF4G3	4	5	3	0	0	0
1	C8B	4	5	3	0	0	0
1	IGSF3	4	5	3	0	0	0
1	LRRIQ3	4	5	3	0	0	0
1	AJAP1	4	5	2	0	0	0
1	AADACL3	3	5	3	0	0	0
1	AADACL4	3	5	3	0	0	0
1	ACOT7	3	5	3	0	0	0
1	ACTL8	3	5	3	0	0	0
1	AGMAT	3	5	3	0	0	0
1	AGTRAP	3	5	3	0	0	0
1	AKR7A2	3	5	3	0	0	0
1	AKR7A3	3	5	3	0	0	0
1	AKR7L	3	5	3	0	0	0
1	ALDH4A1	3	5	3	0	0	0
1	ANGPTL7	3	5	3	0	0	0
1	ARHGEF10L	3	5	3	0	0	0
1	ARHGEF19	3	5	3	0	0	0
1	ATP13A2	3	5	3	0	0	0
1	C1ORF127	3	5	3	0	0	0
1	C1ORF158	3	5	3	0	0	0
1	C1ORF167	3	5	3	0	0	0
1	C1ORF195	3	5	3	0	0	0
1	CA6	3	5	3	0	0	0
1	CAMK2N1	3	5	3	0	0	0
1	CAMTA1	3	5	3	0	0	0
1	CAPZB	3	5	3	0	0	0
1	CASP9	3	5	3	0	0	0
1	CASZ1	3	5	3	0	0	0
1	CDA	3	5	3	0	0	0
1	CELA2A	3	5	3	0	0	0
1	CELA2B	3	5	3	0	0	0
1	CENPS	3	5	3	0	0	0
1	CENPS-CORT	3	5	3	0	0	0
1	CHD5	3	5	3	0	0	0
1	CLCN6	3	5	3	0	0	0
1	CLCNKA	3	5	3	0	0	0
1	CLCNKB	3	5	3	0	0	0
1	CLSTN1	3	5	3	0	0	0
1	CORT	3	5	3	0	0	0
1	CPLANE2	3	5	3	0	0	0
1	CROCC	3	5	3	0	0	0
1	CTNNBIP1	3	5	3	0	0	0
1	CTRC	3	5	3	0	0	0
1	DDI2	3	5	3	0	0	0
1	DDOST	3	5	3	0	0	0
1	DFFA	3	5	3	0	0	0
1	DHRS3	3	5	3	0	0	0
1	DISP3	3	5	3	0	0	0
1	DNAJC11	3	5	3	0	0	0
1	DNAJC16	3	5	3	0	0	0
1	DRAXIN	3	5	3	0	0	0
1	EFHD2	3	5	3	0	0	0
1	EMC1	3	5	3	0	0	0
1	ENO1	3	5	3	0	0	0
1	EPHA2	3	5	3	0	0	0
1	ERRFI1	3	5	3	0	0	0
1	ESPN	3	5	3	0	0	0
1	EXOSC10	3	5	3	0	0	0
1	FAM131C	3	5	3	0	0	0
1	FAM231AP	3	5	3	0	0	0
1	FAM231BP	3	5	3	0	0	0
1	FAM231C	3	5	3	0	0	0
1	FAM43B	3	5	3	0	0	0
1	FBLIM1	3	5	3	0	0	0
1	FBXO2	3	5	3	0	0	0
1	FBXO42	3	5	3	0	0	0
1	FBXO44	3	5	3	0	0	0
1	FBXO6	3	5	3	0	0	0
1	FHAD1	3	5	3	0	0	0
1	GPR153	3	5	3	0	0	0
1	GPR157	3	5	3	0	0	0
1	H6PD	3	5	3	0	0	0
1	HES2	3	5	3	0	0	0
1	HES3	3	5	3	0	0	0
1	HNRNPCL1	3	5	3	0	0	0
1	HNRNPCL2	3	5	3	0	0	0
1	HNRNPCL3	3	5	3	0	0	0
1	HNRNPCL4	3	5	3	0	0	0
1	HP1BP3	3	5	3	0	0	0
1	HSPB7	3	5	3	0	0	0
1	HTR6	3	5	3	0	0	0
1	ICMT	3	5	3	0	0	0
1	IFFO2	3	5	3	0	0	0
1	IGSF21	3	5	3	0	0	0
1	KAZN	3	5	3	0	0	0
1	KIAA2013	3	5	3	0	0	0
1	KIF17	3	5	3	0	0	0
1	KIF1B	3	5	3	0	0	0
1	KLHDC7A	3	5	3	0	0	0
1	KLHL21	3	5	3	0	0	0
1	LOC102723383	3	5	3	0	0	0
1	LRRC38	3	5	3	0	0	0
1	LZIC	3	5	3	0	0	0
1	MAD2L2	3	5	3	0	0	0
1	MASP2	3	5	3	0	0	0
1	MFAP2	3	5	3	0	0	0
1	MFN2	3	5	3	0	0	0
1	MIIP	3	5	3	0	0	0
1	MINOS1	3	5	3	0	0	0
1	MINOS1-NBL1	3	5	3	0	0	0
1	MRTO4	3	5	3	0	0	0
1	MST1L	3	5	3	0	0	0
1	MTHFR	3	5	3	0	0	0
1	MTOR	3	5	3	0	0	0
1	MUL1	3	5	3	0	0	0
1	NBL1	3	5	3	0	0	0
1	NBPF1	3	5	3	0	0	0
1	NECAP2	3	5	3	0	0	0
1	NMNAT1	3	5	3	0	0	0
1	NOL9	3	5	3	0	0	0
1	NPPA	3	5	3	0	0	0
1	NPPB	3	5	3	0	0	0
1	OTUD3	3	5	3	0	0	0
1	PADI1	3	5	3	0	0	0
1	PADI2	3	5	3	0	0	0
1	PADI3	3	5	3	0	0	0
1	PADI4	3	5	3	0	0	0
1	PADI6	3	5	3	0	0	0
1	PARK7	3	5	3	0	0	0
1	PAX7	3	5	3	0	0	0
1	PDPN	3	5	3	0	0	0
1	PER3	3	5	3	0	0	0
1	PEX14	3	5	3	0	0	0
1	PGD	3	5	3	0	0	0
1	PHF13	3	5	3	0	0	0
1	PIK3CD	3	5	3	0	0	0
1	PINK1	3	5	3	0	0	0
1	PLA2G2A	3	5	3	0	0	0
1	PLA2G2C	3	5	3	0	0	0
1	PLA2G2D	3	5	3	0	0	0
1	PLA2G2E	3	5	3	0	0	0
1	PLA2G2F	3	5	3	0	0	0
1	PLA2G5	3	5	3	0	0	0
1	PLEKHG5	3	5	3	0	0	0
1	PLEKHM2	3	5	3	0	0	0
1	PLOD1	3	5	3	0	0	0
1	PQLC2	3	5	3	0	0	0
1	PRAMEF1	3	5	3	0	0	0
1	PRAMEF10	3	5	3	0	0	0
1	PRAMEF11	3	5	3	0	0	0
1	PRAMEF12	3	5	3	0	0	0
1	PRAMEF13	3	5	3	0	0	0
1	PRAMEF14	3	5	3	0	0	0
1	PRAMEF15	3	5	3	0	0	0
1	PRAMEF17	3	5	3	0	0	0
1	PRAMEF18	3	5	3	0	0	0
1	PRAMEF19	3	5	3	0	0	0
1	PRAMEF2	3	5	3	0	0	0
1	PRAMEF20	3	5	3	0	0	0
1	PRAMEF22	3	5	3	0	0	0
1	PRAMEF25	3	5	3	0	0	0
1	PRAMEF26	3	5	3	0	0	0
1	PRAMEF27	3	5	3	0	0	0
1	PRAMEF33	3	5	3	0	0	0
1	PRAMEF4	3	5	3	0	0	0
1	PRAMEF5	3	5	3	0	0	0
1	PRAMEF6	3	5	3	0	0	0
1	PRAMEF7	3	5	3	0	0	0
1	PRAMEF8	3	5	3	0	0	0
1	PRAMEF9	3	5	3	0	0	0
1	PRDM2	3	5	3	0	0	0
1	RBP7	3	5	3	0	0	0
1	RCC2	3	5	3	0	0	0
1	RERE	3	5	3	0	0	0
1	RNF186	3	5	3	0	0	0
1	RNF207	3	5	3	0	0	0
1	RPL22	3	5	3	0	0	0
1	RSC1A1	3	5	3	0	0	0
1	SDHB	3	5	3	0	0	0
1	SH2D5	3	5	3	0	0	0
1	SLC25A33	3	5	3	0	0	0
1	SLC25A34	3	5	3	0	0	0
1	SLC2A5	3	5	3	0	0	0
1	SLC2A7	3	5	3	0	0	0
1	SLC45A1	3	5	3	0	0	0
1	SPATA21	3	5	3	0	0	0
1	SPEN	3	5	3	0	0	0
1	SPSB1	3	5	3	0	0	0
1	SRARP	3	5	3	0	0	0
1	SRM	3	5	3	0	0	0
1	SZRD1	3	5	3	0	0	0
1	TARDBP	3	5	3	0	0	0
1	TAS1R1	3	5	3	0	0	0
1	TAS1R2	3	5	3	0	0	0
1	THAP3	3	5	3	0	0	0
1	TMCO4	3	5	3	0	0	0
1	TMEM201	3	5	3	0	0	0
1	TMEM51	3	5	3	0	0	0
1	TMEM82	3	5	3	0	0	0
1	TNFRSF1B	3	5	3	0	0	0
1	TNFRSF25	3	5	3	0	0	0
1	TNFRSF8	3	5	3	0	0	0
1	TNFRSF9	3	5	3	0	0	0
1	UBE4B	3	5	3	0	0	0
1	UBIAD1	3	5	3	0	0	0
1	UBR4	3	5	3	0	0	0
1	UBXN10	3	5	3	0	0	0
1	UQCRHL	3	5	3	0	0	0
1	UTS2	3	5	3	0	0	0
1	VAMP3	3	5	3	0	0	0
1	VPS13D	3	5	3	0	0	0
1	VWA5B1	3	5	3	0	0	0
1	ZBTB17	3	5	3	0	0	0
1	ZBTB48	3	5	3	0	0	0
1	A3GALT2	3	5	3	0	0	0
1	ADGRB2	3	5	3	0	0	0
1	ADPRHL2	3	5	3	0	0	0
1	AGO1	3	5	3	0	0	0
1	AGO3	3	5	3	0	0	0
1	AGO4	3	5	3	0	0	0
1	AHDC1	3	5	3	0	0	0
1	ALPL	3	5	3	0	0	0
1	ARID1A	3	5	3	0	0	0
1	ASAP3	3	5	3	0	0	0
1	ATP5IF1	3	5	3	0	0	0
1	AUNIP	3	5	3	0	0	0
1	AZIN2	3	5	3	0	0	0
1	BSDC1	3	5	3	0	0	0
1	C1ORF109	3	5	3	0	0	0
1	C1ORF122	3	5	3	0	0	0
1	C1ORF216	3	5	3	0	0	0
1	C1ORF232	3	5	3	0	0	0
1	C1ORF94	3	5	3	0	0	0
1	C1QA	3	5	3	0	0	0
1	C1QB	3	5	3	0	0	0
1	C1QC	3	5	3	0	0	0
1	CATSPER4	3	5	3	0	0	0
1	CCDC28B	3	5	3	0	0	0
1	CD164L2	3	5	3	0	0	0
1	CD52	3	5	3	0	0	0
1	CDC42	3	5	3	0	0	0
1	CDCA8	3	5	3	0	0	0
1	CELA3A	3	5	3	0	0	0
1	CELA3B	3	5	3	0	0	0
1	CEP85	3	5	3	0	0	0
1	CLIC4	3	5	3	0	0	0
1	CLSPN	3	5	3	0	0	0
1	CNKSR1	3	5	3	0	0	0
1	CNR2	3	5	3	0	0	0
1	COL16A1	3	5	3	0	0	0
1	COL8A2	3	5	3	0	0	0
1	CRYBG2	3	5	3	0	0	0
1	CSF3R	3	5	3	0	0	0
1	CSMD2	3	5	3	0	0	0
1	DCDC2B	3	5	3	0	0	0
1	DHDDS	3	5	3	0	0	0
1	DLGAP3	3	5	3	0	0	0
1	DNAJC8	3	5	3	0	0	0
1	DNALI1	3	5	3	0	0	0
1	E2F2	3	5	3	0	0	0
1	ECE1	3	5	3	0	0	0
1	EIF3I	3	5	3	0	0	0
1	ELOA	3	5	3	0	0	0
1	EPB41	3	5	3	0	0	0
1	EPHA10	3	5	3	0	0	0
1	EPHA8	3	5	3	0	0	0
1	EPHB2	3	5	3	0	0	0
1	EVA1B	3	5	3	0	0	0
1	EXTL1	3	5	3	0	0	0
1	EYA3	3	5	3	0	0	0
1	FABP3	3	5	3	0	0	0
1	FAM110D	3	5	3	0	0	0
1	FAM167B	3	5	3	0	0	0
1	FAM229A	3	5	3	0	0	0
1	FAM76A	3	5	3	0	0	0
1	FCN3	3	5	3	0	0	0
1	FGR	3	5	3	0	0	0
1	FHL3	3	5	3	0	0	0
1	FNDC5	3	5	3	0	0	0
1	FUCA1	3	5	3	0	0	0
1	GALE	3	5	3	0	0	0
1	GJA4	3	5	3	0	0	0
1	GJB3	3	5	3	0	0	0
1	GJB4	3	5	3	0	0	0
1	GJB5	3	5	3	0	0	0
1	GMEB1	3	5	3	0	0	0
1	GNL2	3	5	3	0	0	0
1	GPATCH3	3	5	3	0	0	0
1	GPN2	3	5	3	0	0	0
1	GPR3	3	5	3	0	0	0
1	GRHL3	3	5	3	0	0	0
1	GRIK3	3	5	3	0	0	0
1	HCRTR1	3	5	3	0	0	0
1	HDAC1	3	5	3	0	0	0
1	HMGB4	3	5	3	0	0	0
1	HMGCL	3	5	3	0	0	0
1	HMGN2	3	5	3	0	0	0
1	HNRNPR	3	5	3	0	0	0
1	HPCA	3	5	3	0	0	0
1	HSPG2	3	5	3	0	0	0
1	HTR1D	3	5	3	0	0	0
1	ID3	3	5	3	0	0	0
1	IFI6	3	5	3	0	0	0
1	IFNLR1	3	5	3	0	0	0
1	IL22RA1	3	5	3	0	0	0
1	INPP5B	3	5	3	0	0	0
1	IQCC	3	5	3	0	0	0
1	KDF1	3	5	3	0	0	0
1	KDM1A	3	5	3	0	0	0
1	KHDRBS1	3	5	3	0	0	0
1	KIAA0319L	3	5	3	0	0	0
1	KIAA1522	3	5	3	0	0	0
1	KPNA6	3	5	3	0	0	0
1	LACTBL1	3	5	3	0	0	0
1	LAPTM5	3	5	3	0	0	0
1	LCK	3	5	3	0	0	0
1	LDLRAD2	3	5	3	0	0	0
1	LDLRAP1	3	5	3	0	0	0
1	LIN28A	3	5	3	0	0	0
1	LSM10	3	5	3	0	0	0
1	LUZP1	3	5	3	0	0	0
1	LYPLA2	3	5	3	0	0	0
1	MACO1	3	5	3	0	0	0
1	MAN1C1	3	5	3	0	0	0
1	MANEAL	3	5	3	0	0	0
1	MAP3K6	3	5	3	0	0	0
1	MAP7D1	3	5	3	0	0	0
1	MARCKSL1	3	5	3	0	0	0
1	MATN1	3	5	3	0	0	0
1	MDS2	3	5	3	0	0	0
1	MEAF6	3	5	3	0	0	0
1	MECR	3	5	3	0	0	0
1	MED18	3	5	3	0	0	0
1	MRPS15	3	5	3	0	0	0
1	MTF1	3	5	3	0	0	0
1	MTFR1L	3	5	3	0	0	0
1	MYOM3	3	5	3	0	0	0
1	NBPF3	3	5	3	0	0	0
1	NCDN	3	5	3	0	0	0
1	NCMAP	3	5	3	0	0	0
1	NIPAL3	3	5	3	0	0	0
1	NKAIN1	3	5	3	0	0	0
1	NR0B2	3	5	3	0	0	0
1	NUDC	3	5	3	0	0	0
1	OPRD1	3	5	3	0	0	0
1	OSCP1	3	5	3	0	0	0
1	PAFAH2	3	5	3	0	0	0
1	PAQR7	3	5	3	0	0	0
1	PDIK1L	3	5	3	0	0	0
1	PEF1	3	5	3	0	0	0
1	PHACTR4	3	5	3	0	0	0
1	PHC2	3	5	3	0	0	0
1	PIGV	3	5	3	0	0	0
1	PITHD1	3	5	3	0	0	0
1	PNRC2	3	5	3	0	0	0
1	POU3F1	3	5	3	0	0	0
1	PPP1R8	3	5	3	0	0	0
1	PSMB2	3	5	3	0	0	0
1	PTAFR	3	5	3	0	0	0
1	PTP4A2	3	5	3	0	0	0
1	PTPRU	3	5	3	0	0	0
1	PUM1	3	5	3	0	0	0
1	RAB42	3	5	3	0	0	0
1	RAP1GAP	3	5	3	0	0	0
1	RBBP4	3	5	3	0	0	0
1	RCAN3	3	5	3	0	0	0
1	RCC1	3	5	3	0	0	0
1	RHCE	3	5	3	0	0	0
1	RHD	3	5	3	0	0	0
1	RNF19B	3	5	3	0	0	0
1	RPA2	3	5	3	0	0	0
1	RPL11	3	5	3	0	0	0
1	RPS6KA1	3	5	3	0	0	0
1	RSPO1	3	5	3	0	0	0
1	RSRP1	3	5	3	0	0	0
1	RUNX3	3	5	3	0	0	0
1	S100PBP	3	5	3	0	0	0
1	SDC3	3	5	3	0	0	0
1	SELENON	3	5	3	0	0	0
1	SERINC2	3	5	3	0	0	0
1	SESN2	3	5	3	0	0	0
1	SF3A3	3	5	3	0	0	0
1	SFN	3	5	3	0	0	0
1	SFPQ	3	5	3	0	0	0
1	SH3BGRL3	3	5	3	0	0	0
1	SH3D21	3	5	3	0	0	0
1	SLC30A2	3	5	3	0	0	0
1	SLC9A1	3	5	3	0	0	0
1	SMIM12	3	5	3	0	0	0
1	SMPDL3B	3	5	3	0	0	0
1	SNIP1	3	5	3	0	0	0
1	SNRNP40	3	5	3	0	0	0
1	SPOCD1	3	5	3	0	0	0
1	SRRM1	3	5	3	0	0	0
1	SRSF10-1	3	5	3	0	0	0
1	SRSF4	3	5	3	0	0	0
1	STK40	3	5	3	0	0	0
1	STMN1	3	5	3	0	0	0
1	STPG1	3	5	3	0	0	0
1	STX12	3	5	3	0	0	0
1	SYF2	3	5	3	0	0	0
1	SYNC	3	5	3	0	0	0
1	SYTL1	3	5	3	0	0	0
1	TAF12	3	5	3	0	0	0
1	TCEA3	3	5	3	0	0	0
1	TEKT2	3	5	3	0	0	0
1	TENT5B	3	5	3	0	0	0
1	TEX46	3	5	3	0	0	0
1	TFAP2E	3	5	3	0	0	0
1	THEMIS2	3	5	3	0	0	0
1	THRAP3	3	5	3	0	0	0
1	TINAGL1	3	5	3	0	0	0
1	TMEM200B	3	5	3	0	0	0
1	TMEM222	3	5	3	0	0	0
1	TMEM234	3	5	3	0	0	0
1	TMEM35B	3	5	3	0	0	0
1	TMEM39B	3	5	3	0	0	0
1	TMEM50A	3	5	3	0	0	0
1	TMEM54	3	5	3	0	0	0
1	TRAPPC3	3	5	3	0	0	0
1	TRIM62	3	5	3	0	0	0
1	TRIM63	3	5	3	0	0	0
1	TRNAU1AP	3	5	3	0	0	0
1	TRNP1	3	5	3	0	0	0
1	TSSK3	3	5	3	0	0	0
1	TXLNA	3	5	3	0	0	0
1	UBXN11	3	5	3	0	0	0
1	USP48	3	5	3	0	0	0
1	UTP11	3	5	3	0	0	0
1	WASF2	3	5	3	0	0	0
1	WDTC1	3	5	3	0	0	0
1	WNT4	3	5	3	0	0	0
1	XKR8	3	5	3	0	0	0
1	YARS	3	5	3	0	0	0
1	YRDC	3	5	3	0	0	0
1	YTHDF2	3	5	3	0	0	0
1	ZBTB40	3	5	3	0	0	0
1	ZBTB8A	3	5	3	0	0	0
1	ZBTB8B	3	5	3	0	0	0
1	ZBTB8OS	3	5	3	0	0	0
1	ZC3H12A	3	5	3	0	0	0
1	ZCCHC17	3	5	3	0	0	0
1	ZDHHC18	3	5	3	0	0	0
1	ZMYM1	3	5	3	0	0	0
1	ZMYM4	3	5	3	0	0	0
1	ZMYM6	3	5	3	0	0	0
1	ZNF362	3	5	3	0	0	0
1	ZNF436	3	5	3	0	0	0
1	ZNF593	3	5	3	0	0	0
1	ZNF683	3	5	3	0	0	0
1	ZSCAN20	3	5	3	0	0	0
1	ABCA4	3	5	3	0	0	0
1	ABCD3	3	5	3	0	0	0
1	ACADM	3	5	3	0	0	0
1	ADAM30	3	5	3	0	0	0
1	ADGRL2	3	5	3	0	0	0
1	ADGRL4	3	5	3	0	0	0
1	ADORA3	3	5	3	0	0	0
1	AGBL4	3	4	4	0	0	0
1	AGL	3	5	3	0	0	0
1	AHCYL1	3	5	3	0	0	0
1	AK5	3	5	3	0	0	0
1	AKNAD1	3	5	3	0	0	0
1	ALG14	3	5	3	0	0	0
1	ALX3	3	5	3	0	0	0
1	AMIGO1	3	5	3	0	0	0
1	AMPD1	3	5	3	0	0	0
1	AMPD2	3	5	3	0	0	0
1	AMY1A	3	5	3	0	0	0
1	AMY1B	3	5	3	0	0	0
1	AMY1C	3	5	3	0	0	0
1	AMY2A	3	5	3	0	0	0
1	AMY2B	3	5	3	0	0	0
1	AP4B1	3	5	3	0	0	0
1	ARHGAP29	3	5	3	0	0	0
1	ASB17	3	5	3	0	0	0
1	ATP1A1	3	5	3	0	0	0
1	ATP5PB	3	5	3	0	0	0
1	ATPAF1	3	4	4	0	0	0
1	ATXN7L2	3	5	3	0	0	0
1	BARHL2	3	5	3	0	0	0
1	BCAR3	3	5	3	0	0	0
1	BCAS2	3	5	3	0	0	0
1	BCL10	3	5	3	0	0	0
1	BCL2L15	3	5	3	0	0	0
1	BEND5	3	4	4	0	0	0
1	BRDT	3	5	3	0	0	0
1	BTBD8	3	5	3	0	0	0
1	BTF3L4	3	4	4	0	0	0
1	C1ORF146	3	5	3	0	0	0
1	C1ORF162	3	5	3	0	0	0
1	C1ORF185	3	4	4	0	0	0
1	C1ORF194	3	5	3	0	0	0
1	C1ORF52	3	5	3	0	0	0
1	C1ORF87	3	5	3	0	0	0
1	CAPZA1	3	5	3	0	0	0
1	CASQ2	3	5	3	0	0	0
1	CC2D1B	3	4	4	0	0	0
1	CCDC18	3	5	3	0	0	0
1	CD101	3	5	3	0	0	0
1	CD2	3	5	3	0	0	0
1	CD53	3	5	3	0	0	0
1	CD58	3	5	3	0	0	0
1	CDC14A	3	5	3	0	0	0
1	CDC7	3	5	3	0	0	0
1	CDKN2C	3	4	4	0	0	0
1	CELSR2	3	5	3	0	0	0
1	CEPT1	3	5	3	0	0	0
1	CHI3L2	3	5	3	0	0	0
1	CHIA	3	5	3	0	0	0
1	CLCA1	3	5	3	0	0	0
1	CLCA2	3	5	3	0	0	0
1	CLCA4	3	5	3	0	0	0
1	CLCC1	3	5	3	0	0	0
1	CMPK1	3	4	4	0	0	0
1	COA7	3	4	4	0	0	0
1	COL11A1	3	5	3	0	0	0
1	COL24A1	3	5	3	0	0	0
1	CRYZ	3	5	3	0	0	0
1	CSDE1	3	5	3	0	0	0
1	CSF1	3	5	3	0	0	0
1	CTBS	3	5	3	0	0	0
1	CTTNBP2NL	3	5	3	0	0	0
1	CYB561D1	3	5	3	0	0	0
1	CYP2J2	3	5	3	0	0	0
1	CYP4A11	3	4	4	0	0	0
1	CYP4A22	3	4	4	0	0	0
1	CYP4B1	3	4	4	0	0	0
1	CYP4X1	3	4	4	0	0	0
1	CYP4Z1	3	4	4	0	0	0
1	CYR61	3	5	3	0	0	0
1	DBT	3	5	3	0	0	0
1	DCLRE1B	3	5	3	0	0	0
1	DDAH1	3	5	3	0	0	0
1	DDX20	3	5	3	0	0	0
1	DENND2C	3	5	3	0	0	0
1	DENND2D	3	5	3	0	0	0
1	DMBX1	3	4	4	0	0	0
1	DMRTA2	3	4	4	0	0	0
1	DNAJB4	3	5	3	0	0	0
1	DNASE2B	3	5	3	0	0	0
1	DNTTIP2	3	5	3	0	0	0
1	DPH5	3	5	3	0	0	0
1	DPYD	3	5	3	0	0	0
1	DR1	3	5	3	0	0	0
1	DRAM2	3	5	3	0	0	0
1	ECHDC2	3	4	4	0	0	0
1	EFCAB14	3	4	4	0	0	0
1	ELAVL4	3	4	4	0	0	0
1	EPHX4	3	5	3	0	0	0
1	EPS15	3	4	4	0	0	0
1	EPS8L3	3	5	3	0	0	0
1	ERICH3	3	5	3	0	0	0
1	EVI5	3	5	3	0	0	0
1	EXTL2	3	5	3	0	0	0
1	FAAH	3	4	4	0	0	0
1	FAF1	3	4	4	0	0	0
1	FAM102B	3	5	3	0	0	0
1	FAM19A3	3	5	3	0	0	0
1	FAM69A	3	5	3	0	0	0
1	FGGY	3	5	3	0	0	0
1	FNBP1L	3	5	3	0	0	0
1	FNDC7	3	5	3	0	0	0
1	FOXD2	3	4	4	0	0	0
1	FOXE3	3	4	4	0	0	0
1	FPGT	3	5	3	0	0	0
1	FPGT-TNNI3K	3	5	3	0	0	0
1	FRRS1	3	5	3	0	0	0
1	FUBP1	3	5	3	0	0	0
1	GBP1	3	5	3	0	0	0
1	GBP2	3	5	3	0	0	0
1	GBP3	3	5	3	0	0	0
1	GBP4	3	5	3	0	0	0
1	GBP5	3	5	3	0	0	0
1	GBP6	3	5	3	0	0	0
1	GBP7	3	5	3	0	0	0
1	GCLM	3	5	3	0	0	0
1	GDAP2	3	5	3	0	0	0
1	GFI1	3	5	3	0	0	0
1	GIPC2	3	5	3	0	0	0
1	GLMN	3	5	3	0	0	0
1	GNAI3	3	5	3	0	0	0
1	GNAT2	3	5	3	0	0	0
1	GNG5	3	5	3	0	0	0
1	GPR61	3	5	3	0	0	0
1	GPR88	3	5	3	0	0	0
1	GPSM2	3	5	3	0	0	0
1	GPX7	3	4	4	0	0	0
1	GSTM1	3	5	3	0	0	0
1	GSTM2	3	5	3	0	0	0
1	GSTM3	3	5	3	0	0	0
1	GSTM4	3	5	3	0	0	0
1	GSTM5	3	5	3	0	0	0
1	GTF2B	3	5	3	0	0	0
1	HAO2	3	5	3	0	0	0
1	HENMT1	3	5	3	0	0	0
1	HFM1	3	5	3	0	0	0
1	HIPK1	3	5	3	0	0	0
1	HMGCS2	3	5	3	0	0	0
1	HOOK1	3	5	3	0	0	0
1	HS2ST1	3	5	3	0	0	0
1	HSD3B1	3	5	3	0	0	0
1	HSD3B2	3	5	3	0	0	0
1	IFI44	3	5	3	0	0	0
1	IFI44L	3	5	3	0	0	0
1	INKA2	3	5	3	0	0	0
1	KCNA10	3	5	3	0	0	0
1	KCNA2	3	5	3	0	0	0
1	KCNA3	3	5	3	0	0	0
1	KCNC4	3	5	3	0	0	0
1	KCND3	3	5	3	0	0	0
1	KIAA1107	3	5	3	0	0	0
1	KIAA1324	3	5	3	0	0	0
1	KNCN	3	4	4	0	0	0
1	KTI12	3	4	4	0	0	0
1	KYAT3	3	5	3	0	0	0
1	LAMTOR5	3	5	3	0	0	0
1	LHX8	3	5	3	0	0	0
1	LMO4	3	5	3	0	0	0
1	LOC101927844	3	5	3	0	0	0
1	LOC101928436	3	5	3	0	0	0
1	LOC105378696	3	4	4	0	0	0
1	LOC110117498	3	4	4	0	0	0
1	LOC110117498-PIK3R3	3	4	4	0	0	0
1	LPAR3	3	5	3	0	0	0
1	LRIF1	3	5	3	0	0	0
1	LRIG2	3	5	3	0	0	0
1	LRRC39	3	5	3	0	0	0
1	LRRC41	3	4	4	0	0	0
1	LRRC53	3	5	3	0	0	0
1	LRRC8B	3	5	3	0	0	0
1	LRRC8C	3	5	3	0	0	0
1	LRRC8D	3	5	3	0	0	0
1	LURAP1	3	4	4	0	0	0
1	MAB21L3	3	5	3	0	0	0
1	MAGI3	3	5	3	0	0	0
1	MAN1A2	3	5	3	0	0	0
1	MCOLN2	3	5	3	0	0	0
1	MCOLN3	3	5	3	0	0	0
1	MFSD14A	3	5	3	0	0	0
1	MIGA1	3	5	3	0	0	0
1	MKNK1	3	4	4	0	0	0
1	MOB3C	3	4	4	0	0	0
1	MOV10	3	5	3	0	0	0
1	MSH4	3	5	3	0	0	0
1	MTF2	3	5	3	0	0	0
1	MYBPHL	3	5	3	0	0	0
1	NBPF4	3	5	3	0	0	0
1	NBPF6	3	5	3	0	0	0
1	NBPF7	3	5	3	0	0	0
1	NEXN	3	5	3	0	0	0
1	NFIA	3	5	3	0	0	0
1	NGF	3	5	3	0	0	0
1	NHLH2	3	5	3	0	0	0
1	NRAS	3	5	3	0	0	0
1	NRDC	3	4	4	0	0	0
1	NSUN4	3	4	4	0	0	0
1	NTNG1	3	5	3	0	0	0
1	ODF2L	3	5	3	0	0	0
1	OLFM3	3	5	3	0	0	0
1	OLFML3	3	5	3	0	0	0
1	ORC1	3	4	4	0	0	0
1	OSBPL9	3	4	4	0	0	0
1	OVGP1	3	5	3	0	0	0
1	PALMD	3	5	3	0	0	0
1	PDZK1IP1	3	4	4	0	0	0
1	PHGDH	3	5	3	0	0	0
1	PHTF1	3	5	3	0	0	0
1	PIFO	3	5	3	0	0	0
1	PIGK	3	5	3	0	0	0
1	PIK3R3	3	4	4	0	0	0
1	PKN2	3	5	3	0	0	0
1	PLPPR4	3	5	3	0	0	0
1	PLPPR5	3	5	3	0	0	0
1	PODN	3	4	4	0	0	0
1	POMGNT1	3	4	4	0	0	0
1	PPM1J	3	5	3	0	0	0
1	PRKACB	3	5	3	0	0	0
1	PRMT6	3	5	3	0	0	0
1	PROK1	3	5	3	0	0	0
1	PRPF38A	3	4	4	0	0	0
1	PRPF38B	3	5	3	0	0	0
1	PSMA5	3	5	3	0	0	0
1	PSRC1	3	5	3	0	0	0
1	PTBP2	3	5	3	0	0	0
1	PTGFR	3	5	3	0	0	0
1	PTGFRN	3	5	3	0	0	0
1	PTPN22	3	5	3	0	0	0
1	RAB3B	3	4	4	0	0	0
1	RABGGTB	3	5	3	0	0	0
1	RAD54L	3	4	4	0	0	0
1	RAP1A	3	5	3	0	0	0
1	RBM15	3	5	3	0	0	0
1	RBMXL1	3	5	3	0	0	0
1	REG4	3	5	3	0	0	0
1	RHOC	3	5	3	0	0	0
1	RNF11	3	4	4	0	0	0
1	RNPC3	3	5	3	0	0	0
1	RPAP2	3	5	3	0	0	0
1	RPF1	3	5	3	0	0	0
1	RPL5	3	5	3	0	0	0
1	RSBN1	3	5	3	0	0	0
1	RTCA	3	5	3	0	0	0
1	RWDD3	3	5	3	0	0	0
1	S1PR1	3	5	3	0	0	0
1	SAMD13	3	5	3	0	0	0
1	SARS	3	5	3	0	0	0
1	SASS6	3	5	3	0	0	0
1	SCP2	3	4	4	0	0	0
1	SELENOF	3	5	3	0	0	0
1	SETSIP	3	5	3	0	0	0
1	SH3GLB1	3	5	3	0	0	0
1	SHISAL2A	3	4	4	0	0	0
1	SIKE1	3	5	3	0	0	0
1	SLC16A1	3	5	3	0	0	0
1	SLC16A4	3	5	3	0	0	0
1	SLC1A7	3	4	4	0	0	0
1	SLC22A15	3	5	3	0	0	0
1	SLC25A24	3	5	3	0	0	0
1	SLC30A7	3	5	3	0	0	0
1	SLC35A3	3	5	3	0	0	0
1	SLC44A3	3	5	3	0	0	0
1	SLC44A5	3	5	3	0	0	0
1	SLC5A9	3	4	4	0	0	0
1	SLC6A17	3	5	3	0	0	0
1	SNX7	3	5	3	0	0	0
1	SORT1	3	5	3	0	0	0
1	SPAG17	3	5	3	0	0	0
1	SPATA1	3	5	3	0	0	0
1	SPATA6	3	4	4	0	0	0
1	SSX2IP	3	5	3	0	0	0
1	ST6GALNAC3	3	5	3	0	0	0
1	ST6GALNAC5	3	5	3	0	0	0
1	ST7L	3	5	3	0	0	0
1	STIL	3	4	4	0	0	0
1	STRIP1	3	5	3	0	0	0
1	STXBP3	3	5	3	0	0	0
1	SYCP1	3	5	3	0	0	0
1	SYDE2	3	5	3	0	0	0
1	SYPL2	3	5	3	0	0	0
1	SYT6	3	5	3	0	0	0
1	TAF13	3	5	3	0	0	0
1	TAL1	3	4	4	0	0	0
1	TBX15	3	5	3	0	0	0
1	TENT5C	3	5	3	0	0	0
1	TEX38	3	4	4	0	0	0
1	TGFBR3	3	5	3	0	0	0
1	TMED5	3	5	3	0	0	0
1	TMEM167B	3	5	3	0	0	0
1	TMEM56	3	5	3	0	0	0
1	TMEM56-RWDD3	3	5	3	0	0	0
1	TMIGD3	3	5	3	0	0	0
1	TNNI3K	3	5	3	0	0	0
1	TRABD2B	3	4	4	0	0	0
1	TRIM33	3	5	3	0	0	0
1	TRIM45	3	5	3	0	0	0
1	TRMT13	3	5	3	0	0	0
1	TSHB	3	5	3	0	0	0
1	TSPAN1	3	4	4	0	0	0
1	TSPAN2	3	5	3	0	0	0
1	TTC39A	3	4	4	0	0	0
1	TTF2	3	5	3	0	0	0
1	TTLL7	3	5	3	0	0	0
1	TUT4	3	4	4	0	0	0
1	TXNDC12	3	4	4	0	0	0
1	TYW3	3	5	3	0	0	0
1	UBL4B	3	5	3	0	0	0
1	UQCRH	3	4	4	0	0	0
1	USP33	3	5	3	0	0	0
1	VANGL1	3	5	3	0	0	0
1	VAV3	3	5	3	0	0	0
1	VCAM1	3	5	3	0	0	0
1	VTCN1	3	5	3	0	0	0
1	WARS2	3	5	3	0	0	0
1	WDR3	3	5	3	0	0	0
1	WDR47	3	5	3	0	0	0
1	WDR63	3	5	3	0	0	0
1	WDR77	3	5	3	0	0	0
1	WNT2B	3	5	3	0	0	0
1	ZFYVE9	3	4	4	0	0	0
1	ZNF326	3	5	3	0	0	0
1	ZNF644	3	5	3	0	0	0
1	ZNF697	3	5	3	0	0	0
1	ZNHIT6	3	5	3	0	0	0
1	ZYG11A	3	4	4	0	0	0
1	ZYG11B	3	4	4	0	0	0
1	ZZZ3	3	5	3	0	0	0
1	FAM72B	6	2	3	0	0	0
1	FCGR1B	6	2	3	0	0	0
1	SRGAP2B	6	2	3	0	0	0
1	SRGAP2C	6	2	3	0	0	0
1	CR2	7	4	1	1	0	0
1	FH	7	4	1	1	0	0
1	NPL	8	2	2	1	0	0
1	ACAP3	3	5	2	0	0	0
1	ACTRT2	3	5	2	0	0	0
1	ANKRD65	3	5	2	0	0	0
1	ARHGEF16	3	5	2	0	0	0
1	ATAD3A	3	5	2	0	0	0
1	ATAD3B	3	5	2	0	0	0
1	ATAD3C	3	5	2	0	0	0
1	AURKAIP1	3	5	2	0	0	0
1	B3GALT6	3	5	2	0	0	0
1	C1ORF174	3	5	2	0	0	0
1	C1QTNF12	3	5	2	0	0	0
1	CALML6	3	5	2	0	0	0
1	CCDC27	3	5	2	0	0	0
1	CCNL2	3	5	2	0	0	0
1	CDK11A	3	5	2	0	0	0
1	CDK11B	3	5	2	0	0	0
1	CEP104	3	5	2	0	0	0
1	CFAP74	3	5	2	0	0	0
1	CPTP	3	5	2	0	0	0
1	DFFB	3	5	2	0	0	0
1	DVL1	3	5	2	0	0	0
1	FAAP20	3	5	2	0	0	0
1	FAM213B	3	5	2	0	0	0
1	FNDC10	3	5	2	0	0	0
1	GABRD	3	5	2	0	0	0
1	GNB1	3	5	2	0	0	0
1	HES5	3	5	2	0	0	0
1	INTS11	3	5	2	0	0	0
1	LRRC47	3	5	2	0	0	0
1	MEGF6	3	5	2	0	0	0
1	MIB2	3	5	2	0	0	0
1	MMEL1	3	5	2	0	0	0
1	MMP23B	3	5	2	0	0	0
1	MORN1	3	5	2	0	0	0
1	MRPL20	3	5	2	0	0	0
1	MXRA8	3	5	2	0	0	0
1	NADK	3	5	2	0	0	0
1	PANK4	3	5	2	0	0	0
1	PEX10	3	5	2	0	0	0
1	PLCH2	3	5	2	0	0	0
1	PRDM16	3	5	2	0	0	0
1	PRKCZ	3	5	2	0	0	0
1	PUSL1	3	5	2	0	0	0
1	RER1	3	5	2	0	0	0
1	SCNN1D	3	5	2	0	0	0
1	SDF4	3	5	2	0	0	0
1	SKI	3	5	2	0	0	0
1	SLC35E2A	3	5	2	0	0	0
1	SLC35E2B	3	5	2	0	0	0
1	SMIM1	3	5	2	0	0	0
1	SSU72	3	5	2	0	0	0
1	TAS1R3	3	5	2	0	0	0
1	TMEM240	3	5	2	0	0	0
1	TMEM52	3	5	2	0	0	0
1	TMEM88B	3	5	2	0	0	0
1	TNFRSF14	3	5	2	0	0	0
1	TNFRSF18	3	5	2	0	0	0
1	TNFRSF4	3	5	2	0	0	0
1	TP73	3	5	2	0	0	0
1	TPRG1L	3	5	2	0	0	0
1	TTC34	3	5	2	0	0	0
1	TTLL10	3	5	2	0	0	0
1	UBE2J2	3	5	2	0	0	0
1	VWA1	3	5	2	0	0	0
1	WRAP73	3	5	2	0	0	0
1	KCNAB2	3	5	2	0	0	0
1	NPHP4	3	5	2	0	0	0
1	ACOT11	3	4	3	0	0	0
1	AK4	3	4	3	0	0	0
1	AKIRIN1	3	4	3	0	0	0
1	AKR1A1	3	4	3	0	0	0
1	ALG6	3	4	3	0	0	0
1	ANGPTL3	3	4	3	0	0	0
1	ANKRD13C	3	4	3	0	0	0
1	ARMH1	3	4	3	0	0	0
1	ARTN	3	4	3	0	0	0
1	ATG4C	3	4	3	0	0	0
1	ATP6V0B	3	4	3	0	0	0
1	B4GALT2	3	4	3	0	0	0
1	BEST4	3	4	3	0	0	0
1	BMP8A	3	4	3	0	0	0
1	BMP8B	3	4	3	0	0	0
1	BSND	3	4	3	0	0	0
1	BTBD19	3	4	3	0	0	0
1	C1ORF123	3	4	3	0	0	0
1	C1ORF141	3	4	3	0	0	0
1	C1ORF210	3	4	3	0	0	0
1	C1ORF50	3	4	3	0	0	0
1	CACHD1	3	4	3	0	0	0
1	CAP1	3	4	3	0	0	0
1	CCDC163	3	4	3	0	0	0
1	CCDC17	3	4	3	0	0	0
1	CCDC24	3	4	3	0	0	0
1	CCDC30	3	4	3	0	0	0
1	CDC20	3	4	3	0	0	0
1	CDCP2	3	4	3	0	0	0
1	CFAP57	3	4	3	0	0	0
1	CITED4	3	4	3	0	0	0
1	CLDN19	3	4	3	0	0	0
1	COL9A2	3	4	3	0	0	0
1	CPT2	3	4	3	0	0	0
1	CTH	3	4	3	0	0	0
1	CTPS1	3	4	3	0	0	0
1	CYB5RL	3	4	3	0	0	0
1	DAB1	3	4	3	0	0	0
1	DEPDC1	3	4	3	0	0	0
1	DHCR24	3	4	3	0	0	0
1	DIO1	3	4	3	0	0	0
1	DIRAS3	3	4	3	0	0	0
1	DMAP1	3	4	3	0	0	0
1	DMRTB1	3	4	3	0	0	0
1	DNAJC6	3	4	3	0	0	0
1	DOCK7	3	4	3	0	0	0
1	DPH2	3	4	3	0	0	0
1	EBNA1BP2	3	4	3	0	0	0
1	EDN2	3	4	3	0	0	0
1	EFCAB7	3	4	3	0	0	0
1	EIF2B3	3	4	3	0	0	0
1	ELOVL1	3	4	3	0	0	0
1	ERI3	3	4	3	0	0	0
1	ERMAP	3	4	3	0	0	0
1	EXO5	3	4	3	0	0	0
1	FAM151A	3	4	3	0	0	0
1	FAM183A	3	4	3	0	0	0
1	FOXD3	3	4	3	0	0	0
1	FOXJ3	3	4	3	0	0	0
1	FOXO6	3	4	3	0	0	0
1	FYB2	3	4	3	0	0	0
1	GADD45A	3	4	3	0	0	0
1	GJA9	3	4	3	0	0	0
1	GLIS1	3	4	3	0	0	0
1	GNG12	3	4	3	0	0	0
1	GPBP1L1	3	4	3	0	0	0
1	GUCA2A	3	4	3	0	0	0
1	GUCA2B	3	4	3	0	0	0
1	HECTD3	3	4	3	0	0	0
1	HEYL	3	4	3	0	0	0
1	HHLA3	3	4	3	0	0	0
1	HIVEP3	3	4	3	0	0	0
1	HPCAL4	3	4	3	0	0	0
1	HPDL	3	4	3	0	0	0
1	HSPB11	3	4	3	0	0	0
1	HYI	3	4	3	0	0	0
1	IL12RB2	3	4	3	0	0	0
1	IL23R	3	4	3	0	0	0
1	INSL5	3	4	3	0	0	0
1	IPO13	3	4	3	0	0	0
1	IPP	3	4	3	0	0	0
1	ITGB3BP	3	4	3	0	0	0
1	JAK1	3	4	3	0	0	0
1	JUN	3	4	3	0	0	0
1	KANK4	3	4	3	0	0	0
1	KCNQ4	3	4	3	0	0	0
1	KDM4A	3	4	3	0	0	0
1	KIAA0754	3	4	3	0	0	0
1	KIF2C	3	4	3	0	0	0
1	KLF17	3	4	3	0	0	0
1	KLF18	3	4	3	0	0	0
1	L1TD1	3	4	3	0	0	0
1	LDLRAD1	3	4	3	0	0	0
1	LEPR	3	4	3	0	0	0
1	LEPROT	3	4	3	0	0	0
1	LEXM	3	4	3	0	0	0
1	LRP8	3	4	3	0	0	0
1	LRRC40	3	4	3	0	0	0
1	LRRC42	3	4	3	0	0	0
1	LRRC7	3	4	3	0	0	0
1	MACF1	3	4	3	0	0	0
1	MAGOH	3	4	3	0	0	0
1	MAST2	3	4	3	0	0	0
1	MED8	3	4	3	0	0	0
1	MFSD2A	3	4	3	0	0	0
1	MIER1	3	4	3	0	0	0
1	MMACHC	3	4	3	0	0	0
1	MPL	3	4	3	0	0	0
1	MROH7	3	4	3	0	0	0
1	MRPL37	3	4	3	0	0	0
1	MUTYH	3	4	3	0	0	0
1	MYCBP	3	4	3	0	0	0
1	MYCL	3	4	3	0	0	0
1	MYSM1	3	4	3	0	0	0
1	NASP	3	4	3	0	0	0
1	NDC1	3	4	3	0	0	0
1	NDUFS5	3	4	3	0	0	0
1	NEGR1	3	4	3	0	0	0
1	NFYC	3	4	3	0	0	0
1	NT5C1A	3	4	3	0	0	0
1	OMA1	3	4	3	0	0	0
1	OXCT2	3	4	3	0	0	0
1	P3H1	3	4	3	0	0	0
1	PABPC4	3	4	3	0	0	0
1	PARS2	3	4	3	0	0	0
1	PATJ	3	4	3	0	0	0
1	PCSK9	3	4	3	0	0	0
1	PDE4B	3	4	3	0	0	0
1	PGM1	3	4	3	0	0	0
1	PLK3	3	4	3	0	0	0
1	PLPP3	3	4	3	0	0	0
1	PPCS	3	4	3	0	0	0
1	PPIE	3	4	3	0	0	0
1	PPIH	3	4	3	0	0	0
1	PPT1	3	4	3	0	0	0
1	PRDX1	3	4	3	0	0	0
1	PRKAA2	3	4	3	0	0	0
1	PTCH2	3	4	3	0	0	0
1	PTGER3	3	4	3	0	0	0
1	PTPRF	3	4	3	0	0	0
1	RAVER2	3	4	3	0	0	0
1	RHBDL2	3	4	3	0	0	0
1	RIMKLA	3	4	3	0	0	0
1	RIMS3	3	4	3	0	0	0
1	RLF	3	4	3	0	0	0
1	RNF220	3	4	3	0	0	0
1	ROR1	3	4	3	0	0	0
1	RPE65	3	4	3	0	0	0
1	RPS8	3	4	3	0	0	0
1	RRAGC	3	4	3	0	0	0
1	SCMH1	3	4	3	0	0	0
1	SERBP1	3	4	3	0	0	0
1	SGIP1	3	4	3	0	0	0
1	SLC2A1	3	4	3	0	0	0
1	SLC35D1	3	4	3	0	0	0
1	SLC6A9	3	4	3	0	0	0
1	SLFNL1	3	4	3	0	0	0
1	SMAP2	3	4	3	0	0	0
1	SRSF11	3	4	3	0	0	0
1	SSBP3	3	4	3	0	0	0
1	ST3GAL3	3	4	3	0	0	0
1	SVBP	3	4	3	0	0	0
1	SZT2	3	4	3	0	0	0
1	TACSTD2	3	4	3	0	0	0
1	TCEANC2	3	4	3	0	0	0
1	TCTEX1D1	3	4	3	0	0	0
1	TCTEX1D4	3	4	3	0	0	0
1	TESK2	3	4	3	0	0	0
1	TIE1	3	4	3	0	0	0
1	TM2D1	3	4	3	0	0	0
1	TMCO2	3	4	3	0	0	0
1	TMEM125	3	4	3	0	0	0
1	TMEM269	3	4	3	0	0	0
1	TMEM53	3	4	3	0	0	0
1	TMEM59	3	4	3	0	0	0
1	TMEM61	3	4	3	0	0	0
1	TMEM69	3	4	3	0	0	0
1	TOE1	3	4	3	0	0	0
1	TRIT1	3	4	3	0	0	0
1	TTC22	3	4	3	0	0	0
1	TTC4	3	4	3	0	0	0
1	UBE2U	3	4	3	0	0	0
1	UROD	3	4	3	0	0	0
1	USP1	3	4	3	0	0	0
1	USP24	3	4	3	0	0	0
1	WDR78	3	4	3	0	0	0
1	WLS	3	4	3	0	0	0
1	YBX1	3	4	3	0	0	0
1	YIPF1	3	4	3	0	0	0
1	ZFP69	3	4	3	0	0	0
1	ZFP69B	3	4	3	0	0	0
1	ZMPSTE24	3	4	3	0	0	0
1	ZMYND12	3	4	3	0	0	0
1	ZNF684	3	4	3	0	0	0
1	ZNF691	3	4	3	0	0	0
1	ZRANB2	3	4	3	0	0	0
1	ZSWIM5	3	4	3	0	0	0
1	ACKR1	8	2	1	1	0	0
1	ADAMTS4	8	2	1	1	0	0
1	ADCY10	8	2	1	1	0	0
1	AIM2	8	2	1	1	0	0
1	ALDH9A1	8	2	1	1	0	0
1	ANKRD45	8	2	1	1	0	0
1	APOA2	8	2	1	1	0	0
1	ARHGAP30	8	2	1	1	0	0
1	ARHGEF11	8	2	1	1	0	0
1	ARHGEF2	8	2	1	1	0	0
1	ASH1L	8	2	1	1	0	0
1	ATF6	8	2	1	1	0	0
1	ATP1A2	8	2	1	1	0	0
1	ATP1A4	8	2	1	1	0	0
1	B4GALT3	8	2	1	1	0	0
1	BCAN	8	2	1	1	0	0
1	BGLAP	8	2	1	1	0	0
1	C1ORF105	8	2	1	1	0	0
1	C1ORF226	8	2	1	1	0	0
1	C1ORF61	8	2	1	1	0	0
1	CADM3	8	2	1	1	0	0
1	CASQ1	8	2	1	1	0	0
1	CCDC190	8	2	1	1	0	0
1	CCT3	8	2	1	1	0	0
1	CD1A	8	2	1	1	0	0
1	CD1B	8	2	1	1	0	0
1	CD1C	8	2	1	1	0	0
1	CD1D	8	2	1	1	0	0
1	CD1E	8	2	1	1	0	0
1	CD244	8	2	1	1	0	0
1	CD247	8	2	1	1	0	0
1	CD48	8	2	1	1	0	0
1	CD5L	8	2	1	1	0	0
1	CD84	8	2	1	1	0	0
1	CENPL	8	2	1	1	0	0
1	CEP350	7	2	2	1	0	0
1	CFAP126	8	2	1	1	0	0
1	CFAP45	8	2	1	1	0	0
1	CLK2	8	2	1	1	0	0
1	COPA	8	2	1	1	0	0
1	CRABP2	8	2	1	1	0	0
1	CREG1	8	2	1	1	0	0
1	CRP	8	2	1	1	0	0
1	DAP3	8	2	1	1	0	0
1	DARS2	8	2	1	1	0	0
1	DCAF6	8	2	1	1	0	0
1	DCAF8	8	2	1	1	0	0
1	DDR2	8	2	1	1	0	0
1	DEDD	8	2	1	1	0	0
1	DNM3	8	2	1	1	0	0
1	DPM3	8	2	1	1	0	0
1	DPT	8	2	1	1	0	0
1	DUSP12	8	2	1	1	0	0
1	DUSP23	8	2	1	1	0	0
1	DUSP27	8	2	1	1	0	0
1	EFNA1	8	2	1	1	0	0
1	EFNA3	8	2	1	1	0	0
1	EFNA4	8	2	1	1	0	0
1	ELF3	9	1	1	1	0	0
1	ETV3	8	2	1	1	0	0
1	ETV3L	8	2	1	1	0	0
1	F11R	8	2	1	1	0	0
1	FAM189B	8	2	1	1	0	0
1	FAM72C	9	1	1	1	0	0
1	FAM78B	8	2	1	1	0	0
1	FASLG	8	2	1	1	0	0
1	FCER1A	8	2	1	1	0	0
1	FCER1G	8	2	1	1	0	0
1	FCGR2A	8	2	1	1	0	0
1	FCGR2B	8	2	1	1	0	0
1	FCGR2C	8	2	1	1	0	0
1	FCGR3A	8	2	1	1	0	0
1	FCGR3B	8	2	1	1	0	0
1	FCRL1	8	2	1	1	0	0
1	FCRL2	8	2	1	1	0	0
1	FCRL3	8	2	1	1	0	0
1	FCRL4	8	2	1	1	0	0
1	FCRL5	8	2	1	1	0	0
1	FCRL6	8	2	1	1	0	0
1	FCRLA	8	2	1	1	0	0
1	FCRLB	8	2	1	1	0	0
1	FDPS	8	2	1	1	0	0
1	FMO1	8	2	1	1	0	0
1	FMO4	8	2	1	1	0	0
1	GBA	8	2	1	1	0	0
1	GLMP	8	2	1	1	0	0
1	GON4L	8	2	1	1	0	0
1	GPA33	8	2	1	1	0	0
1	GPATCH4	8	2	1	1	0	0
1	GPR161	8	2	1	1	0	0
1	HAPLN2	8	2	1	1	0	0
1	HCN3	8	2	1	1	0	0
1	HDGF	8	2	1	1	0	0
1	HSD17B7	8	2	1	1	0	0
1	HSPA6	8	2	1	1	0	0
1	IFI16	8	2	1	1	0	0
1	IGSF8	8	2	1	1	0	0
1	IGSF9	8	2	1	1	0	0
1	ILDR2	8	2	1	1	0	0
1	INSRR	8	2	1	1	0	0
1	IQGAP3	8	2	1	1	0	0
1	ISG20L2	8	2	1	1	0	0
1	ITLN1	8	2	1	1	0	0
1	ITLN2	8	2	1	1	0	0
1	KCNJ10	8	2	1	1	0	0
1	KCNJ9	8	2	1	1	0	0
1	KHDC4	8	2	1	1	0	0
1	KIRREL1	8	2	1	1	0	0
1	KLHDC9	8	2	1	1	0	0
1	KLHL20	8	2	1	1	0	0
1	KRTCAP2	8	2	1	1	0	0
1	LAD1	9	1	1	1	0	0
1	LAMTOR2	8	2	1	1	0	0
1	LHX4	7	2	2	1	0	0
1	LMNA	8	2	1	1	0	0
1	LMX1A	8	2	1	1	0	0
1	LRRC52	8	2	1	1	0	0
1	LRRC71	8	2	1	1	0	0
1	LY9	8	2	1	1	0	0
1	MAEL	8	2	1	1	0	0
1	MEF2D	8	2	1	1	0	0
1	METTL13	8	2	1	1	0	0
1	MEX3A	8	2	1	1	0	0
1	MGST3	8	2	1	1	0	0
1	MNDA	8	2	1	1	0	0
1	MPC2	8	2	1	1	0	0
1	MPZ	8	2	1	1	0	0
1	MPZL1	8	2	1	1	0	0
1	MRPL24	8	2	1	1	0	0
1	MSTO1	8	2	1	1	0	0
1	MTX1	8	2	1	1	0	0
1	MUC1	8	2	1	1	0	0
1	MYOC	8	2	1	1	0	0
1	NAXE	8	2	1	1	0	0
1	NCSTN	8	2	1	1	0	0
1	NDUFS2	8	2	1	1	0	0
1	NECTIN4	8	2	1	1	0	0
1	NES	8	2	1	1	0	0
1	NHLH1	8	2	1	1	0	0
1	NIT1	8	2	1	1	0	0
1	NOS1AP	8	2	1	1	0	0
1	NR1I3	8	2	1	1	0	0
1	NTRK1	8	2	1	1	0	0
1	NUF2	8	2	1	1	0	0
1	OLFML2B	8	2	1	1	0	0
1	OR10J1	8	2	1	1	0	0
1	OR10J3	8	2	1	1	0	0
1	OR10J4	8	2	1	1	0	0
1	OR10J5	8	2	1	1	0	0
1	OR10K1	8	2	1	1	0	0
1	OR10K2	8	2	1	1	0	0
1	OR10R2	8	2	1	1	0	0
1	OR10T2	8	2	1	1	0	0
1	OR10X1	8	2	1	1	0	0
1	OR10Z1	8	2	1	1	0	0
1	OR6K2	8	2	1	1	0	0
1	OR6K3	8	2	1	1	0	0
1	OR6K6	8	2	1	1	0	0
1	OR6N1	8	2	1	1	0	0
1	OR6N2	8	2	1	1	0	0
1	OR6P1	8	2	1	1	0	0
1	OR6Y1	8	2	1	1	0	0
1	PAQR6	8	2	1	1	0	0
1	PBX1	8	2	1	1	0	0
1	PCP4L1	8	2	1	1	0	0
1	PEA15	8	2	1	1	0	0
1	PEAR1	8	2	1	1	0	0
1	PEX19	8	2	1	1	0	0
1	PFDN2	8	2	1	1	0	0
1	PIGC	8	2	1	1	0	0
1	PIGM	8	2	1	1	0	0
1	PKLR	8	2	1	1	0	0
1	PMF1	8	2	1	1	0	0
1	PMF1-BGLAP	8	2	1	1	0	0
1	POGK	8	2	1	1	0	0
1	POU2F1	8	2	1	1	0	0
1	PPOX	8	2	1	1	0	0
1	PRCC	8	2	1	1	0	0
1	PRDX6	8	2	1	1	0	0
1	PRRC2C	8	2	1	1	0	0
1	PYDC5	8	2	1	1	0	0
1	PYHIN1	8	2	1	1	0	0
1	QSOX1	7	2	2	1	0	0
1	RAB25	8	2	1	1	0	0
1	RC3H1	8	2	1	1	0	0
1	RCSD1	8	2	1	1	0	0
1	RGS4	8	2	1	1	0	0
1	RGS5	8	2	1	1	0	0
1	RHBG	8	2	1	1	0	0
1	RRNAD1	8	2	1	1	0	0
1	RUSC1	8	2	1	1	0	0
1	RXFP4	8	2	1	1	0	0
1	RXRG	8	2	1	1	0	0
1	SCAMP3	8	2	1	1	0	0
1	SDHC	8	2	1	1	0	0
1	SEMA4A	8	2	1	1	0	0
1	SERPINC1	8	2	1	1	0	0
1	SFT2D2	8	2	1	1	0	0
1	SH2D1B	8	2	1	1	0	0
1	SH2D2A	8	2	1	1	0	0
1	SLAMF1	8	2	1	1	0	0
1	SLAMF6	8	2	1	1	0	0
1	SLAMF7	8	2	1	1	0	0
1	SLAMF8	8	2	1	1	0	0
1	SLAMF9	8	2	1	1	0	0
1	SLC25A44	8	2	1	1	0	0
1	SLC50A1	8	2	1	1	0	0
1	SLC9C2	8	2	1	1	0	0
1	SMG5	8	2	1	1	0	0
1	SPATA46	8	2	1	1	0	0
1	SPTA1	8	2	1	1	0	0
1	SSR2	8	2	1	1	0	0
1	SUCO	8	2	1	1	0	0
1	SYT11	8	2	1	1	0	0
1	TADA1	8	2	1	1	0	0
1	TAGLN2	8	2	1	1	0	0
1	TBX19	8	2	1	1	0	0
1	TEX50	8	2	1	1	0	0
1	THBS3	8	2	1	1	0	0
1	TIPRL	8	2	1	1	0	0
1	TMCO1	8	2	1	1	0	0
1	TMEM79	8	2	1	1	0	0
1	TNFSF18	8	2	1	1	0	0
1	TNFSF4	8	2	1	1	0	0
1	TOMM40L	8	2	1	1	0	0
1	TRIM46	8	2	1	1	0	0
1	TSACC	8	2	1	1	0	0
1	TSTD1	8	2	1	1	0	0
1	TTC24	8	2	1	1	0	0
1	UAP1	8	2	1	1	0	0
1	UBQLN4	8	2	1	1	0	0
1	UCK2	8	2	1	1	0	0
1	UFC1	8	2	1	1	0	0
1	UHMK1	8	2	1	1	0	0
1	USF1	8	2	1	1	0	0
1	USP21	8	2	1	1	0	0
1	VAMP4	8	2	1	1	0	0
1	VANGL2	8	2	1	1	0	0
1	VHLL	8	2	1	1	0	0
1	VSIG8	8	2	1	1	0	0
1	XCL1	8	2	1	1	0	0
1	XCL2	8	2	1	1	0	0
1	YY1AP1	8	2	1	1	0	0
1	ZBTB37	8	2	1	1	0	0
1	ABCB10	5	4	1	1	0	0
1	ABL2	7	2	1	1	0	0
1	ACBD3	5	4	1	1	0	0
1	ACBD6	7	1	2	1	0	0
1	ACP6	8	1	1	1	0	0
1	ACTA1	5	4	1	1	0	0
1	ACTN2	5	4	1	1	0	0
1	ADAM15	8	1	1	1	0	0
1	ADAMTSL4	8	1	1	1	0	0
1	ADAR	8	1	1	1	0	0
1	ADSS	5	4	1	1	0	0
1	AGT	5	4	1	1	0	0
1	AHCTF1	5	4	1	1	0	0
1	AKT3	5	4	1	1	0	0
1	ANGPTL1	7	2	1	1	0	0
1	ANP32E	8	1	1	1	0	0
1	ANXA9	8	1	1	1	0	0
1	APCS	7	2	1	1	0	0
1	APH1A	8	1	1	1	0	0
1	APOBEC4	7	1	2	1	0	0
1	AQP10	8	1	1	1	0	0
1	ARF1	5	4	1	1	0	0
1	ARID4B	5	4	1	1	0	0
1	ARNT	8	1	1	1	0	0
1	ARPC5	7	1	2	1	0	0
1	ARV1	5	4	1	1	0	0
1	ASTN1	7	2	1	1	0	0
1	ATP1B1	7	2	1	1	0	0
1	ATP8B2	8	1	1	1	0	0
1	AXDND1	7	2	1	1	0	0
1	B3GALNT2	5	4	1	1	0	0
1	BCL9	8	1	1	1	0	0
1	BECN2	5	4	1	1	0	0
1	BLZF1	7	2	1	1	0	0
1	BNIPL	8	1	1	1	0	0
1	BOLA1	8	1	1	1	0	0
1	BRINP2	7	2	1	1	0	0
1	BTNL10	5	4	1	1	0	0
1	C1ORF100	5	4	1	1	0	0
1	C1ORF112	7	2	1	1	0	0
1	C1ORF131	5	4	1	1	0	0
1	C1ORF189	8	1	1	1	0	0
1	C1ORF198	5	4	1	1	0	0
1	C1ORF21	7	1	2	1	0	0
1	C1ORF229	5	4	1	1	0	0
1	C1ORF35	5	4	1	1	0	0
1	C1ORF43	8	1	1	1	0	0
1	C1ORF54	8	1	1	1	0	0
1	C1ORF56	8	1	1	1	0	0
1	C1ORF68	8	1	1	1	0	0
1	C2CD4D	8	1	1	1	0	0
1	CA14	8	1	1	1	0	0
1	CACNA1E	7	1	2	1	0	0
1	CACYBP	7	2	1	1	0	0
1	CAPN9	5	4	1	1	0	0
1	CATSPERE	5	4	1	1	0	0
1	CCDC181	7	2	1	1	0	0
1	CCSAP	5	4	1	1	0	0
1	CDC42BPA	5	4	1	1	0	0
1	CDC42SE1	8	1	1	1	0	0
1	CELF3	8	1	1	1	0	0
1	CEP170	5	4	1	1	0	0
1	CERS2	8	1	1	1	0	0
1	CGN	8	1	1	1	0	0
1	CHD1L	8	1	1	1	0	0
1	CHML	5	4	1	1	0	0
1	CHRM3	5	4	1	1	0	0
1	CHRNB2	8	1	1	1	0	0
1	CHTOP	8	1	1	1	0	0
1	CIART	8	1	1	1	0	0
1	CKS1B	8	1	1	1	0	0
1	CNST	5	4	1	1	0	0
1	COA6	5	4	1	1	0	0
1	COG2	5	4	1	1	0	0
1	COLGALT2	7	1	2	1	0	0
1	COP1	7	2	1	1	0	0
1	COQ8A	5	4	1	1	0	0
1	COX20	5	4	1	1	0	0
1	CRCT1	8	1	1	1	0	0
1	CREB3L4	8	1	1	1	0	0
1	CRNN	8	1	1	1	0	0
1	CRTC2	8	1	1	1	0	0
1	CRYZL2P-SEC16B	7	2	1	1	0	0
1	CTSK	8	1	1	1	0	0
1	CTSS	8	1	1	1	0	0
1	DCST1	8	1	1	1	0	0
1	DCST2	8	1	1	1	0	0
1	DENND4B	8	1	1	1	0	0
1	DESI2	5	4	1	1	0	0
1	DHX9	7	1	2	1	0	0
1	DISC1	5	4	1	1	0	0
1	DNAH14	6	3	1	1	0	0
1	ECM1	8	1	1	1	0	0
1	EDARADD	5	4	1	1	0	0
1	EDEM3	7	1	2	1	0	0
1	EFCAB2	5	4	1	1	0	0
1	EGLN1	5	4	1	1	0	0
1	ENAH	5	4	1	1	0	0
1	ENSA	8	1	1	1	0	0
1	EPHX1	5	4	1	1	0	0
1	ERO1B	5	4	1	1	0	0
1	EXO1	5	4	1	1	0	0
1	EXOC8	5	4	1	1	0	0
1	FAM129A	7	1	2	1	0	0
1	FAM163A	7	2	1	1	0	0
1	FAM20B	7	2	1	1	0	0
1	FAM231D	8	1	1	1	0	0
1	FAM89A	5	4	1	1	0	0
1	FCGR1A	8	1	1	1	0	0
1	FLAD1	8	1	1	1	0	0
1	FLG	8	1	1	1	0	0
1	FLG2	8	1	1	1	0	0
1	FMN2	5	4	1	1	0	0
1	FMO2	7	2	1	1	0	0
1	FMO3	7	2	1	1	0	0
1	FMO5	8	1	1	1	0	0
1	GABPB2	8	1	1	1	0	0
1	GALNT2	5	4	1	1	0	0
1	GATAD2B	8	1	1	1	0	0
1	GCSAML	5	4	1	1	0	0
1	GGPS1	5	4	1	1	0	0
1	GJA5	8	1	1	1	0	0
1	GJA8	8	1	1	1	0	0
1	GJC2	5	4	1	1	0	0
1	GLUL	7	1	2	1	0	0
1	GNG4	5	4	1	1	0	0
1	GNPAT	5	4	1	1	0	0
1	GOLPH3L	8	1	1	1	0	0
1	GORAB	7	2	1	1	0	0
1	GPR137B	5	4	1	1	0	0
1	GPR52	7	2	1	1	0	0
1	GPR89B	8	1	1	1	0	0
1	GREM2	5	4	1	1	0	0
1	GUK1	5	4	1	1	0	0
1	H3F3A	5	4	1	1	0	0
1	HAX1	8	1	1	1	0	0
1	HEATR1	5	4	1	1	0	0
1	HIST2H2AA3	8	1	1	1	0	0
1	HIST2H2AA4	8	1	1	1	0	0
1	HIST2H2AB	8	1	1	1	0	0
1	HIST2H2AC	8	1	1	1	0	0
1	HIST2H2BE	8	1	1	1	0	0
1	HIST2H2BF	8	1	1	1	0	0
1	HIST2H3A	8	1	1	1	0	0
1	HIST2H3C	8	1	1	1	0	0
1	HIST2H3D	8	1	1	1	0	0
1	HIST2H3PS2	8	1	1	1	0	0
1	HIST2H4A	8	1	1	1	0	0
1	HIST2H4B	8	1	1	1	0	0
1	HIST3H2A	5	4	1	1	0	0
1	HIST3H2BB	5	4	1	1	0	0
1	HIST3H3	5	4	1	1	0	0
1	HNRNPU	5	4	1	1	0	0
1	HORMAD1	8	1	1	1	0	0
1	HRNR	8	1	1	1	0	0
1	IBA57	5	4	1	1	0	0
1	IER5	7	1	2	1	0	0
1	IL6R	8	1	1	1	0	0
1	ILF2	8	1	1	1	0	0
1	INTS3	8	1	1	1	0	0
1	IRF2BP2	5	4	1	1	0	0
1	ITPKB	5	4	1	1	0	0
1	IVL	8	1	1	1	0	0
1	IVNS1ABP	7	1	2	1	0	0
1	JMJD4	5	4	1	1	0	0
1	JTB	8	1	1	1	0	0
1	KCNK1	5	4	1	1	0	0
1	KCNN3	8	1	1	1	0	0
1	KIAA0040	7	2	1	1	0	0
1	KIAA1614	7	1	2	1	0	0
1	KIF26B	5	4	1	1	0	0
1	KIFAP3	7	2	1	1	0	0
1	KMO	5	4	1	1	0	0
1	KPRP	8	1	1	1	0	0
1	LAMC1	7	1	2	1	0	0
1	LAMC2	7	1	2	1	0	0
1	LBR	5	4	1	1	0	0
1	LCE1A	8	1	1	1	0	0
1	LCE1B	8	1	1	1	0	0
1	LCE1C	8	1	1	1	0	0
1	LCE1D	8	1	1	1	0	0
1	LCE1E	8	1	1	1	0	0
1	LCE1F	8	1	1	1	0	0
1	LCE2A	8	1	1	1	0	0
1	LCE2B	8	1	1	1	0	0
1	LCE2C	8	1	1	1	0	0
1	LCE2D	8	1	1	1	0	0
1	LCE3A	8	1	1	1	0	0
1	LCE3B	8	1	1	1	0	0
1	LCE3C	8	1	1	1	0	0
1	LCE3D	8	1	1	1	0	0
1	LCE3E	8	1	1	1	0	0
1	LCE4A	8	1	1	1	0	0
1	LCE5A	8	1	1	1	0	0
1	LCE6A	8	1	1	1	0	0
1	LEFTY1	5	4	1	1	0	0
1	LEFTY2	5	4	1	1	0	0
1	LELP1	8	1	1	1	0	0
1	LENEP	8	1	1	1	0	0
1	LGALS8	5	4	1	1	0	0
1	LIN9	5	4	1	1	0	0
1	LINGO4	8	1	1	1	0	0
1	LOC100131107	8	1	1	1	0	0
1	LOC100996721	8	1	1	1	0	0
1	LOC100996741	8	1	1	1	0	0
1	LOC101928120	8	1	1	1	0	0
1	LOC149373	5	4	1	1	0	0
1	LOC388692	8	1	1	1	0	0
1	LOR	8	1	1	1	0	0
1	LYPD8	5	4	1	1	0	0
1	LYSMD1	8	1	1	1	0	0
1	LYST	5	4	1	1	0	0
1	MAP10	5	4	1	1	0	0
1	MAP1LC3C	5	4	1	1	0	0
1	MAP3K21	5	4	1	1	0	0
1	MCL1	8	1	1	1	0	0
1	METTL11B	7	2	1	1	0	0
1	METTL18	7	2	1	1	0	0
1	MINDY1	8	1	1	1	0	0
1	MIXL1	5	4	1	1	0	0
1	MLLT11	8	1	1	1	0	0
1	MR1	7	1	2	1	0	0
1	MROH9	7	2	1	1	0	0
1	MRPL55	5	4	1	1	0	0
1	MRPL9	8	1	1	1	0	0
1	MRPS14	7	2	1	1	0	0
1	MRPS21	8	1	1	1	0	0
1	MT1HL1	5	4	1	1	0	0
1	MTMR11	8	1	1	1	0	0
1	MTR	5	4	1	1	0	0
1	NBPF11	8	1	1	1	0	0
1	NBPF14	8	1	1	1	0	0
1	NBPF15	8	1	1	1	0	0
1	NBPF19	8	1	1	1	0	0
1	NBPF26	8	1	1	1	0	0
1	NBPF9	8	1	1	1	0	0
1	NCF2	7	1	2	1	0	0
1	NID1	5	4	1	1	0	0
1	NLRP3	5	4	1	1	0	0
1	NME7	7	2	1	1	0	0
1	NMNAT2	7	1	2	1	0	0
1	NPHS2	7	2	1	1	0	0
1	NPR1	8	1	1	1	0	0
1	NTPCR	5	4	1	1	0	0
1	NUP133	5	4	1	1	0	0
1	NUP210L	8	1	1	1	0	0
1	OAZ3	8	1	1	1	0	0
1	OBSCN	5	4	1	1	0	0
1	OPN3	5	4	1	1	0	0
1	OR11L1	5	4	1	1	0	0
1	OR13G1	5	4	1	1	0	0
1	OR14A16	5	4	1	1	0	0
1	OR14A2	5	4	1	1	0	0
1	OR14C36	5	4	1	1	0	0
1	OR14I1	5	4	1	1	0	0
1	OR14K1	5	4	1	1	0	0
1	OR1C1	5	4	1	1	0	0
1	OR2AJ1	5	4	1	1	0	0
1	OR2AK2	5	4	1	1	0	0
1	OR2B11	5	4	1	1	0	0
1	OR2C3	5	4	1	1	0	0
1	OR2G2	5	4	1	1	0	0
1	OR2G3	5	4	1	1	0	0
1	OR2G6	5	4	1	1	0	0
1	OR2L13	5	4	1	1	0	0
1	OR2L2	5	4	1	1	0	0
1	OR2L3	5	4	1	1	0	0
1	OR2L5	5	4	1	1	0	0
1	OR2L8	5	4	1	1	0	0
1	OR2M2	5	4	1	1	0	0
1	OR2M3	5	4	1	1	0	0
1	OR2M4	5	4	1	1	0	0
1	OR2M5	5	4	1	1	0	0
1	OR2M7	5	4	1	1	0	0
1	OR2T1	5	4	1	1	0	0
1	OR2T10	5	4	1	1	0	0
1	OR2T11	5	4	1	1	0	0
1	OR2T12	5	4	1	1	0	0
1	OR2T2	5	4	1	1	0	0
1	OR2T27	5	4	1	1	0	0
1	OR2T29	5	4	1	1	0	0
1	OR2T3	5	4	1	1	0	0
1	OR2T33	5	4	1	1	0	0
1	OR2T34	5	4	1	1	0	0
1	OR2T35	5	4	1	1	0	0
1	OR2T4	5	4	1	1	0	0
1	OR2T5	5	4	1	1	0	0
1	OR2T6	5	4	1	1	0	0
1	OR2T7	5	4	1	1	0	0
1	OR2T8	5	4	1	1	0	0
1	OR2W3	5	4	1	1	0	0
1	OR2W5	5	4	1	1	0	0
1	OR6F1	5	4	1	1	0	0
1	OTUD7B	8	1	1	1	0	0
1	PAPPA2	7	2	1	1	0	0
1	PARP1	5	4	1	1	0	0
1	PBXIP1	8	1	1	1	0	0
1	PCNX2	5	4	1	1	0	0
1	PGBD5	5	4	1	1	0	0
1	PGLYRP3	8	1	1	1	0	0
1	PGLYRP4	8	1	1	1	0	0
1	PI4KB	8	1	1	1	0	0
1	PIP5K1A	8	1	1	1	0	0
1	PLD5	5	4	1	1	0	0
1	PLEKHO1	8	1	1	1	0	0
1	PMVK	8	1	1	1	0	0
1	POGZ	8	1	1	1	0	0
1	PPIAL4A	8	1	1	1	0	0
1	PPIAL4C	8	1	1	1	0	0
1	PPIAL4D	8	1	1	1	0	0
1	PPIAL4E	8	1	1	1	0	0
1	PPIAL4F	8	1	1	1	0	0
1	PRKAB2	8	1	1	1	0	0
1	PRPF3	8	1	1	1	0	0
1	PRR9	8	1	1	1	0	0
1	PRRX1	7	2	1	1	0	0
1	PRSS38	5	4	1	1	0	0
1	PRUNE1	8	1	1	1	0	0
1	PSEN2	5	4	1	1	0	0
1	PSMB4	8	1	1	1	0	0
1	PSMD4	8	1	1	1	0	0
1	PYCR2	5	4	1	1	0	0
1	PYGO2	8	1	1	1	0	0
1	RAB13	8	1	1	1	0	0
1	RAB4A	5	4	1	1	0	0
1	RABGAP1L	7	2	1	1	0	0
1	RALGPS2	7	2	1	1	0	0
1	RASAL2	7	2	1	1	0	0
1	RBM34	5	4	1	1	0	0
1	RFX5	8	1	1	1	0	0
1	RGL1	7	1	2	1	0	0
1	RGS16	7	1	2	1	0	0
1	RGS7	5	4	1	1	0	0
1	RGS8	7	1	2	1	0	0
1	RGSL1	7	1	2	1	0	0
1	RHOU	5	4	1	1	0	0
1	RIIAD1	8	1	1	1	0	0
1	RNASEL	7	1	2	1	0	0
1	RNF187	5	4	1	1	0	0
1	RNF2	7	1	2	1	0	0
1	RORC	8	1	1	1	0	0
1	RPRD2	8	1	1	1	0	0
1	RPS27	8	1	1	1	0	0
1	RPTN	8	1	1	1	0	0
1	RYR2	5	4	1	1	0	0
1	S100A1	8	1	1	1	0	0
1	S100A10	8	1	1	1	0	0
1	S100A11	8	1	1	1	0	0
1	S100A12	8	1	1	1	0	0
1	S100A13	8	1	1	1	0	0
1	S100A14	8	1	1	1	0	0
1	S100A16	8	1	1	1	0	0
1	S100A2	8	1	1	1	0	0
1	S100A3	8	1	1	1	0	0
1	S100A4	8	1	1	1	0	0
1	S100A5	8	1	1	1	0	0
1	S100A6	8	1	1	1	0	0
1	S100A7	8	1	1	1	0	0
1	S100A7A	8	1	1	1	0	0
1	S100A7L2	8	1	1	1	0	0
1	S100A8	8	1	1	1	0	0
1	S100A9	8	1	1	1	0	0
1	SCCPDH	5	4	1	1	0	0
1	SCNM1	8	1	1	1	0	0
1	SCYL3	7	2	1	1	0	0
1	SDCCAG8	5	4	1	1	0	0
1	SDE2	5	4	1	1	0	0
1	SEC16B	7	2	1	1	0	0
1	SELE	7	2	1	1	0	0
1	SELENBP1	8	1	1	1	0	0
1	SELL	7	2	1	1	0	0
1	SELP	7	2	1	1	0	0
1	SEMA6C	8	1	1	1	0	0
1	SETDB1	8	1	1	1	0	0
1	SF3B4	8	1	1	1	0	0
1	SH3BP5L	5	4	1	1	0	0
1	SHC1	8	1	1	1	0	0
1	SHCBP1L	7	1	2	1	0	0
1	SHE	8	1	1	1	0	0
1	SIPA1L2	5	4	1	1	0	0
1	SLC19A2	7	2	1	1	0	0
1	SLC27A3	8	1	1	1	0	0
1	SLC35F3	5	4	1	1	0	0
1	SLC39A1	8	1	1	1	0	0
1	SMCP	8	1	1	1	0	0
1	SMG7	7	1	2	1	0	0
1	SMYD3	5	4	1	1	0	0
1	SNAP47	5	4	1	1	0	0
1	SNAPIN	8	1	1	1	0	0
1	SNX27	8	1	1	1	0	0
1	SOAT1	7	2	1	1	0	0
1	SPHAR	5	4	1	1	0	0
1	SPRR1A	8	1	1	1	0	0
1	SPRR1B	8	1	1	1	0	0
1	SPRR2A	8	1	1	1	0	0
1	SPRR2B	8	1	1	1	0	0
1	SPRR2D	8	1	1	1	0	0
1	SPRR2E	8	1	1	1	0	0
1	SPRR2F	8	1	1	1	0	0
1	SPRR2G	8	1	1	1	0	0
1	SPRR3	8	1	1	1	0	0
1	SPRR4	8	1	1	1	0	0
1	SPRTN	5	4	1	1	0	0
1	SRP9	5	4	1	1	0	0
1	STUM	5	4	1	1	0	0
1	STX6	7	1	2	1	0	0
1	SV2A	8	1	1	1	0	0
1	SWT1	7	1	2	1	0	0
1	TAF5L	5	4	1	1	0	0
1	TARBP1	5	4	1	1	0	0
1	TARS2	8	1	1	1	0	0
1	TBCE	5	4	1	1	0	0
1	TCHH	8	1	1	1	0	0
1	TCHHL1	8	1	1	1	0	0
1	TDRD10	8	1	1	1	0	0
1	TDRD5	7	2	1	1	0	0
1	TDRKH	8	1	1	1	0	0
1	TEDDM1	7	1	2	1	0	0
1	TEX35	7	2	1	1	0	0
1	TFB2M	5	4	1	1	0	0
1	THEM4	8	1	1	1	0	0
1	THEM5	8	1	1	1	0	0
1	TMEM63A	5	4	1	1	0	0
1	TMOD4	8	1	1	1	0	0
1	TNFAIP8L2	8	1	1	1	0	0
1	TNFAIP8L2-SCNM1	8	1	1	1	0	0
1	TNN	7	2	1	1	0	0
1	TNR	7	2	1	1	0	0
1	TOMM20	5	4	1	1	0	0
1	TOR1AIP1	7	2	1	1	0	0
1	TOR1AIP2	7	2	1	1	0	0
1	TOR3A	7	2	1	1	0	0
1	TPM3	8	1	1	1	0	0
1	TRIM11	5	4	1	1	0	0
1	TRIM17	5	4	1	1	0	0
1	TRIM58	5	4	1	1	0	0
1	TRIM67	5	4	1	1	0	0
1	TRMT1L	7	1	2	1	0	0
1	TSEN15	7	1	2	1	0	0
1	TSNAX	5	4	1	1	0	0
1	TTC13	5	4	1	1	0	0
1	TUFT1	8	1	1	1	0	0
1	UBAP2L	8	1	1	1	0	0
1	UBE2Q1	8	1	1	1	0	0
1	URB2	5	4	1	1	0	0
1	VN1R5	5	4	1	1	0	0
1	VPS45	8	1	1	1	0	0
1	VPS72	8	1	1	1	0	0
1	WDR64	5	4	1	1	0	0
1	WNT3A	5	4	1	1	0	0
1	WNT9A	5	4	1	1	0	0
1	XPR1	7	1	2	1	0	0
1	ZBTB18	5	4	1	1	0	0
1	ZBTB7B	8	1	1	1	0	0
1	ZNF124	5	4	1	1	0	0
1	ZNF496	5	4	1	1	0	0
1	ZNF648	7	1	2	1	0	0
1	ZNF669	5	4	1	1	0	0
1	ZNF670	5	4	1	1	0	0
1	ZNF672	5	4	1	1	0	0
1	ZNF678	5	4	1	1	0	0
1	ZNF687	8	1	1	1	0	0
1	ZNF692	5	4	1	1	0	0
1	ZNF695	5	4	1	1	0	0
1	ZP4	5	4	1	1	0	0
1	AGRN	3	5	0	0	0	0
1	C1ORF159	3	5	0	0	0	0
1	HES4	3	5	0	0	0	0
1	ISG15	3	5	0	0	0	0
1	KLHL17	3	5	0	0	0	0
1	NOC2L	3	5	0	0	0	0
1	PERM1	3	5	0	0	0	0
1	PLEKHN1	3	5	0	0	0	0
1	RNF223	3	5	0	0	0	0
1	SAMD11	3	5	0	0	0	0
1	ADIPOR1	7	1	1	1	0	0
1	ADORA1	7	1	1	1	0	0
1	AIDA	6	2	1	1	0	0
1	ANGEL2	7	1	1	1	0	0
1	ANKRD34A	7	1	1	1	0	0
1	ANKRD35	7	1	1	1	0	0
1	ARL8A	7	1	1	1	0	0
1	ASCL5	7	1	1	1	0	0
1	ASPM	7	1	1	1	0	0
1	ATF3	7	1	1	1	0	0
1	ATP2B4	7	1	1	1	0	0
1	ATP6V1G3	7	1	1	1	0	0
1	AVPR1B	7	1	1	1	0	0
1	B3GALT2	7	1	1	1	0	0
1	BATF3	7	1	1	1	0	0
1	BPNT1	7	1	1	1	0	0
1	BRINP3	7	1	1	1	0	0
1	BROX	6	2	1	1	0	0
1	BTG2	7	1	1	1	0	0
1	C1ORF115	7	1	1	1	0	0
1	C1ORF116	7	1	1	1	0	0
1	C1ORF53	7	1	1	1	0	0
1	C1ORF74	7	1	1	1	0	0
1	C4BPA	7	1	1	1	0	0
1	C4BPB	7	1	1	1	0	0
1	CACNA1S	7	1	1	1	0	0
1	CAMK1G	7	1	1	1	0	0
1	CAMSAP2	7	1	1	1	0	0
1	CAPN2	6	2	1	1	0	0
1	CAPN8	6	2	1	1	0	0
1	CCDC185	6	2	1	1	0	0
1	CD160	7	1	1	1	0	0
1	CD34	7	1	1	1	0	0
1	CD46	7	1	1	1	0	0
1	CD55	7	1	1	1	0	0
1	CDC73	7	1	1	1	0	0
1	CDK18	7	1	1	1	0	0
1	CENPF	7	1	1	1	0	0
1	CFH	7	1	1	1	0	0
1	CFHR1	7	1	1	1	0	0
1	CFHR2	7	1	1	1	0	0
1	CFHR3	7	1	1	1	0	0
1	CFHR4	7	1	1	1	0	0
1	CFHR5	7	1	1	1	0	0
1	CHI3L1	7	1	1	1	0	0
1	CHIT1	7	1	1	1	0	0
1	CNIH3	6	2	1	1	0	0
1	CNIH4	6	2	1	1	0	0
1	CNTN2	7	1	1	1	0	0
1	CR1	7	1	1	1	0	0
1	CR1L	7	1	1	1	0	0
1	CRB1	7	1	1	1	0	0
1	CSRP1	7	1	1	1	0	0
1	CTSE	7	1	1	1	0	0
1	CYB5R1	7	1	1	1	0	0
1	DDX59	7	1	1	1	0	0
1	DEGS1	6	2	1	1	0	0
1	DENND1B	7	1	1	1	0	0
1	DISP1	6	2	1	1	0	0
1	DSTYK	7	1	1	1	0	0
1	DTL	7	1	1	1	0	0
1	DUSP10	6	2	1	1	0	0
1	DYRK3	7	1	1	1	0	0
1	EIF2D	7	1	1	1	0	0
1	ELK4	7	1	1	1	0	0
1	EPRS	7	1	1	1	0	0
1	ESRRG	7	1	1	1	0	0
1	ETNK2	7	1	1	1	0	0
1	F13B	7	1	1	1	0	0
1	FAM177B	6	2	1	1	0	0
1	FAM71A	7	1	1	1	0	0
1	FAM72A	7	1	1	1	0	0
1	FBXO28	6	2	1	1	0	0
1	FCAMR	7	1	1	1	0	0
1	FCMR	7	1	1	1	0	0
1	FLVCR1	7	1	1	1	0	0
1	FMOD	7	1	1	1	0	0
1	G0S2	7	1	1	1	0	0
1	GLRX2	7	1	1	1	0	0
1	GOLT1A	7	1	1	1	0	0
1	GPATCH2	7	1	1	1	0	0
1	GPR25	7	1	1	1	0	0
1	GPR37L1	7	1	1	1	0	0
1	GPR89A	7	1	1	1	0	0
1	HHAT	7	1	1	1	0	0
1	HHIPL2	6	2	1	1	0	0
1	HJV	7	1	1	1	0	0
1	HLX	7	1	1	1	0	0
1	HMCN1	7	1	2	1	1	0
1	HSD11B1	7	1	1	1	0	0
1	IARS2	7	1	1	1	0	0
1	IGFN1	7	1	1	1	0	0
1	IKBKE	7	1	1	1	0	0
1	IL10	7	1	1	1	0	0
1	IL19	7	1	1	1	0	0
1	IL20	7	1	1	1	0	0
1	IL24	7	1	1	1	0	0
1	INAVA	7	1	1	1	0	0
1	INTS7	7	1	1	1	0	0
1	IPO9	7	1	1	1	0	0
1	IRF6	7	1	1	1	0	0
1	ITGA10	7	1	1	1	0	0
1	KCNH1	7	1	1	1	0	0
1	KCNK2	7	1	1	1	0	0
1	KCNT2	7	1	1	1	0	0
1	KCTD3	7	1	1	1	0	0
1	KDM5B	7	1	1	1	0	0
1	KIF14	7	1	1	1	0	0
1	KIF21B	7	1	1	1	0	0
1	KISS1	7	1	1	1	0	0
1	KLHDC8A	7	1	1	1	0	0
1	KLHL12	7	1	1	1	0	0
1	LAMB3	7	1	1	1	0	0
1	LAX1	7	1	1	1	0	0
1	LEMD1	7	1	1	1	0	0
1	LGR6	7	1	1	1	0	0
1	LHX9	7	1	1	1	0	0
1	LIX1L	7	1	1	1	0	0
1	LMOD1	7	1	1	1	0	0
1	LPGAT1	7	1	1	1	0	0
1	LRRN2	7	1	1	1	0	0
1	LYPLAL1	7	1	1	1	0	0
1	MAPKAPK2	7	1	1	1	0	0
1	MARC1	7	1	1	1	0	0
1	MARC2	7	1	1	1	0	0
1	MARK1	7	1	1	1	0	0
1	MDM4	7	1	1	1	0	0
1	MFSD4A	7	1	1	1	0	0
1	MIA3	6	2	1	1	0	0
1	MYBPH	7	1	1	1	0	0
1	MYOG	7	1	1	1	0	0
1	NAV1	7	1	1	1	0	0
1	NBPF10	7	1	1	1	0	0
1	NBPF12	7	1	1	1	0	0
1	NBPF20	7	1	1	1	0	0
1	NEK2	7	1	1	1	0	0
1	NEK7	7	1	1	1	0	0
1	NENF	7	1	1	1	0	0
1	NFASC	7	1	1	1	0	0
1	NOTCH2NLA	7	1	1	1	0	0
1	NOTCH2NLB	7	1	1	1	0	0
1	NOTCH2NLC	7	1	1	1	0	0
1	NR5A2	7	1	1	1	0	0
1	NSL1	7	1	1	1	0	0
1	NUAK2	7	1	1	1	0	0
1	NUCKS1	7	1	1	1	0	0
1	NUDT17	7	1	1	1	0	0
1	NVL	6	2	1	1	0	0
1	OCLM	7	1	2	1	1	0
1	ODR4	7	1	2	1	1	0
1	OPTC	7	1	1	1	0	0
1	PDC	7	1	2	1	1	0
1	PDE4DIP	7	1	1	1	0	0
1	PDZK1	7	1	1	1	0	0
1	PEX11B	7	1	1	1	0	0
1	PFKFB2	7	1	1	1	0	0
1	PGBD2	5	4	0	1	0	0
1	PHLDA3	7	1	1	1	0	0
1	PIAS3	7	1	1	1	0	0
1	PIGR	7	1	1	1	0	0
1	PIK3C2B	7	1	1	1	0	0
1	PKP1	7	1	1	1	0	0
1	PLA2G4A	7	1	2	1	1	0
1	PLEKHA6	7	1	1	1	0	0
1	PLXNA2	7	1	1	1	0	0
1	PM20D1	7	1	1	1	0	0
1	POLR3C	7	1	1	1	0	0
1	POLR3GL	7	1	1	1	0	0
1	PPFIA4	7	1	1	1	0	0
1	PPP1R12B	7	1	1	1	0	0
1	PPP1R15B	7	1	1	1	0	0
1	PPP2R5A	7	1	1	1	0	0
1	PRELP	7	1	1	1	0	0
1	PRG4	7	1	2	1	1	0
1	PROX1	7	1	1	1	0	0
1	PTGS2	7	1	2	1	1	0
1	PTPN14	7	1	1	1	0	0
1	PTPN7	7	1	1	1	0	0
1	PTPRC	7	1	1	1	0	0
1	RAB29	7	1	1	1	0	0
1	RAB3GAP2	7	1	1	1	0	0
1	RABIF	7	1	1	1	0	0
1	RASSF5	7	1	1	1	0	0
1	RBBP5	7	1	1	1	0	0
1	RBM8A	7	1	1	1	0	0
1	RCOR3	7	1	1	1	0	0
1	RD3	7	1	1	1	0	0
1	REN	7	1	1	1	0	0
1	RGS1	7	1	1	1	0	0
1	RGS13	7	1	1	1	0	0
1	RGS18	7	1	1	1	0	0
1	RGS2	7	1	1	1	0	0
1	RGS21	7	1	1	1	0	0
1	RHEX	7	1	1	1	0	0
1	RNF115	7	1	1	1	0	0
1	RNPEP	7	1	1	1	0	0
1	RPS6KC1	7	1	1	1	0	0
1	RRP15	7	1	1	1	0	0
1	SEC22B	7	1	1	1	0	0
1	SERTAD4	7	1	1	1	0	0
1	SHISA4	7	1	1	1	0	0
1	SLC26A9	7	1	1	1	0	0
1	SLC30A1	7	1	1	1	0	0
1	SLC30A10	7	1	1	1	0	0
1	SLC41A1	7	1	1	1	0	0
1	SLC45A3	7	1	1	1	0	0
1	SMYD2	7	1	1	1	0	0
1	SNRPE	7	1	1	1	0	0
1	SOX13	7	1	1	1	0	0
1	SPATA17	7	1	1	1	0	0
1	SPATA45	7	1	1	1	0	0
1	SRGAP2	7	1	1	1	0	0
1	SUSD4	6	2	1	1	0	0
1	SYT14	7	1	1	1	0	0
1	SYT2	7	1	1	1	0	0
1	TAF1A	6	2	1	1	0	0
1	TATDN3	7	1	1	1	0	0
1	TGFB2	7	1	1	1	0	0
1	TIMM17A	7	1	1	1	0	0
1	TLR5	6	2	1	1	0	0
1	TMCC2	7	1	1	1	0	0
1	TMEM183A	7	1	1	1	0	0
1	TMEM183B	7	1	1	1	0	0
1	TMEM206	7	1	1	1	0	0
[truncated: 16,578 more rows]
