# Supplementary material for: Chromosomal instability in the prediction of pituitary neuroendocrine tumors prognosis
Source: Acta Neuropathol Commun. 2020 Nov 10;8:190. doi: 10.1186/s40478-020-01067-5 (PMC7653703; doi:10.1186/s40478-020-01067-5)
Supplement: Supplementary file 3 — Additional file 3 [file 40478_2020_1067_MOESM3_ESM.csv]

Gene	Raw p-value of likelihood ratio tests of univariate logistic regressions on CGHarray data	Raw p-value of likelihood ratio tests of multivariate logistic regressions on CGHarray data adjusted on age, sex and grade	Adjusted p-value of likelihood ratio tests (Benjamini-Hochberg) of univariate logistic regressions on CGHarray data	Adjusted p-value of likelihood ratio tests (Benjamini-Hochberg) of multivariate logistic regressions on CGHarray data adjusted on age, sex and grade
A3GALT2	0.00288286788913289	0.00262327980573366	0.0419065350673816	0.0456750630092971
AADACL3	0.00288286788913289	0.00262327980573366	0.0419065350673816	0.0456750630092971
AADACL4	0.00288286788913289	0.00262327980573366	0.0419065350673816	0.0456750630092971
AAMDC	0.00493097672824288	0.0117068260011222	0.0419065350673816	0.0990840152386549
AASDHPPT	0.00493097672824288	0.00907900271136362	0.0419065350673816	0.0990840152386549
ABCA4	0.00288286788913289	0.00262327980573366	0.0419065350673816	0.0456750630092971
ABCC8	0.000923571391352351	0.00143732953898354	0.0419065350673816	0.0456750630092971
ABCD3	0.00288286788913289	0.00262327980573366	0.0419065350673816	0.0456750630092971
ABCG4	0.00493097672824288	0.0117068260011222	0.0419065350673816	0.0990840152386549
ABTB2	0.000923571391352351	0.00143732953898354	0.0419065350673816	0.0456750630092971
ACADM	0.00288286788913289	0.00262327980573366	0.0419065350673816	0.0456750630092971
ACAP3	0.00493097672824288	0.00548005460080566	0.0419065350673816	0.0722045775700479
ACAT1	0.0028828678891329	0.00748517410350884	0.0419065350673816	0.0942137970833247
ACCS	0.00165098890537815	0.00176300384089152	0.0419065350673816	0.0456750630092971
ACCSL	0.00165098890537815	0.00176300384089152	0.0419065350673816	0.0456750630092971
ACER3	0.00493097672824288	0.0117068260011222	0.0419065350673816	0.0990840152386549
ACO1	0.000265908384889858	0.000575802152040086	0.0419065350673816	0.0456750630092971
ACOT11	0.00493097672824288	0.00329175322818256	0.0419065350673816	0.0461541067722081
ACOT7	0.00288286788913289	0.00262327980573366	0.0419065350673816	0.0456750630092971
ACP2	0.00165098890537815	0.00176300384089152	0.0419065350673816	0.0456750630092971
ACRV1	0.00493097672824288	0.0117068260011222	0.0419065350673816	0.0990840152386549
ACTL8	0.00288286788913289	0.00262327980573366	0.0419065350673816	0.0456750630092971
ACTN3	0.00493097672824288	0.0117068260011222	0.0419065350673816	0.0990840152386549
ACTRT2	0.00493097672824288	0.00548005460080566	0.0419065350673816	0.0722045775700479
ACY3	0.00493097672824288	0.0117068260011222	0.0419065350673816	0.0990840152386549
ADAM30	0.00288286788913289	0.00262327980573366	0.0419065350673816	0.0456750630092971
ADAMTS15	0.00493097672824288	0.0117068260011222	0.0419065350673816	0.0990840152386549
ADAMTS8	0.00493097672824288	0.0117068260011222	0.0419065350673816	0.0990840152386549
ADGRB2	0.00288286788913289	0.00262327980573366	0.0419065350673816	0.0456750630092971
ADGRL2	0.00288286788913289	0.00262327980573366	0.0419065350673816	0.0456750630092971
ADGRL4	0.00288286788913289	0.00262327980573366	0.0419065350673816	0.0456750630092971
ADM	0.000993589168231578	0.000906962804561785	0.0419065350673816	0.0456750630092971
ADORA3	0.00288286788913289	0.00262327980573366	0.0419065350673816	0.0456750630092971
ADPRHL2	0.00288286788913289	0.00262327980573366	0.0419065350673816	0.0456750630092971
AGBL2	0.00165098890537815	0.00176300384089152	0.0419065350673816	0.0456750630092971
AGBL4	0.00493097672824288	0.00329175322818256	0.0419065350673816	0.0461541067722081
AGL	0.00288286788913289	0.00262327980573366	0.0419065350673816	0.0456750630092971
AGMAT	0.00288286788913289	0.00262327980573366	0.0419065350673816	0.0456750630092971
AGO1	0.00288286788913289	0.00262327980573366	0.0419065350673816	0.0456750630092971
AGO3	0.00288286788913289	0.00262327980573366	0.0419065350673816	0.0456750630092971
AGO4	0.00288286788913289	0.00262327980573366	0.0419065350673816	0.0456750630092971
AGTRAP	0.00288286788913289	0.00262327980573366	0.0419065350673816	0.0456750630092971
AHCYL1	0.00288286788913289	0.00262327980573366	0.0419065350673816	0.0456750630092971
AHDC1	0.00288286788913289	0.00262327980573366	0.0419065350673816	0.0456750630092971
AHNAK	0.00493097672824288	0.0117068260011222	0.0419065350673816	0.0990840152386549
AJAP1	0.00493097672824288	0.00548005460080566	0.0419065350673816	0.0722045775700479
AK1	0.000971871306294366	0.00603034155595269	0.0419065350673816	0.0791184219113624
AK2	5.54941736143316e-05	0.000322944166473901	0.0419065350673816	0.0456750630092971
AKIP1	0.00165098890537815	0.00177308795588074	0.0419065350673816	0.0456750630092971
AKIRIN1	0.00493097672824288	0.00329175322818256	0.0419065350673816	0.0461541067722081
AKNAD1	0.00288286788913289	0.00262327980573366	0.0419065350673816	0.0456750630092971
AKR1A1	0.00493097672824288	0.00329175322818256	0.0419065350673816	0.0461541067722081
AKR7A2	0.00288286788913289	0.00262327980573366	0.0419065350673816	0.0456750630092971
AKR7A3	0.00288286788913289	0.00262327980573366	0.0419065350673816	0.0456750630092971
AKR7L	0.00288286788913289	0.00262327980573366	0.0419065350673816	0.0456750630092971
ALDH3B1	0.00493097672824288	0.0117068260011222	0.0419065350673816	0.0990840152386549
ALDH3B2	0.00493097672824288	0.0117068260011222	0.0419065350673816	0.0990840152386549
ALDH4A1	0.00288286788913289	0.00262327980573366	0.0419065350673816	0.0456750630092971
ALG14	0.00288286788913289	0.00262327980573366	0.0419065350673816	0.0456750630092971
ALG6	0.00493097672824288	0.00329175322818256	0.0419065350673816	0.0461541067722081
ALG8	0.00493097672824288	0.0117068260011222	0.0419065350673816	0.0990840152386549
ALG9	0.00493097672824288	0.0117068260011222	0.0419065350673816	0.0990840152386549
ALKBH3	0.00165098890537815	0.00176300384089152	0.0419065350673816	0.0456750630092971
ALKBH8	0.0028828678891329	0.00748517410350884	0.0419065350673816	0.0942137970833247
ALPL	0.00288286788913289	0.00262327980573366	0.0419065350673816	0.0456750630092971
ALX3	0.00288286788913289	0.00262327980573366	0.0419065350673816	0.0456750630092971
ALX4	0.00165098890537815	0.00176300384089152	0.0419065350673816	0.0456750630092971
AMBRA1	0.00165098890537815	0.00176300384089152	0.0419065350673816	0.0456750630092971
AMIGO1	0.00288286788913289	0.00262327980573366	0.0419065350673816	0.0456750630092971
AMOTL1	0.00493097672824288	0.0117068260011222	0.0419065350673816	0.0990840152386549
AMPD1	0.00288286788913289	0.00262327980573366	0.0419065350673816	0.0456750630092971
AMPD2	0.00288286788913289	0.00262327980573366	0.0419065350673816	0.0456750630092971
AMPD3	0.000923571391352351	0.00143732953898354	0.0419065350673816	0.0456750630092971
AMY1A	0.00288286788913289	0.00262327980573366	0.0419065350673816	0.0456750630092971
AMY1B	0.00288286788913289	0.00262327980573366	0.0419065350673816	0.0456750630092971
AMY1C	0.00288286788913289	0.00262327980573366	0.0419065350673816	0.0456750630092971
AMY2A	0.00288286788913289	0.00262327980573366	0.0419065350673816	0.0456750630092971
AMY2B	0.00288286788913289	0.00262327980573366	0.0419065350673816	0.0456750630092971
ANAPC15	0.00493097672824288	0.0117068260011222	0.0419065350673816	0.0990840152386549
ANGPTL3	0.00493097672824288	0.00329175322818256	0.0419065350673816	0.0461541067722081
ANGPTL5	0.0028828678891329	0.00748517410350884	0.0419065350673816	0.0942137970833247
ANGPTL7	0.00288286788913289	0.00262327980573366	0.0419065350673816	0.0456750630092971
ANKK1	0.00493097672824288	0.0117068260011222	0.0419065350673816	0.0990840152386549
ANKRD13C	0.00493097672824288	0.00329175322818256	0.0419065350673816	0.0461541067722081
ANKRD13D	0.00493097672824288	0.0117068260011222	0.0419065350673816	0.0990840152386549
ANKRD42	0.00493097672824288	0.0117068260011222	0.0419065350673816	0.0990840152386549
ANKRD49	0.00493097672824288	0.0117068260011222	0.0419065350673816	0.0990840152386549
ANKRD65	0.00493097672824288	0.00548005460080566	0.0419065350673816	0.0722045775700479
ANO1	0.000923571391352355	0.0016320485676478	0.0419065350673816	0.0456750630092971
ANO3	0.000923571391352351	0.00143732953898354	0.0419065350673816	0.0456750630092971
ANO5	0.000923571391352351	0.00143732953898354	0.0419065350673816	0.0456750630092971
AP4B1	0.00288286788913289	0.00262327980573366	0.0419065350673816	0.0456750630092971
AP5B1	0.00493097672824288	0.0117068260011222	0.0419065350673816	0.0990840152386549
APBB1	0.00165098890537815	0.00177308795588074	0.0419065350673816	0.0456750630092971
API5	0.00165098890537815	0.00176300384089152	0.0419065350673816	0.0456750630092971
APIP	0.00165098890537815	0.00176300384089152	0.0419065350673816	0.0456750630092971
APLNR	0.00493097672824288	0.0117068260011222	0.0419065350673816	0.0990840152386549
APLP2	0.00493097672824288	0.0117068260011222	0.0419065350673816	0.0990840152386549
APOA1	0.00493097672824288	0.0117068260011222	0.0419065350673816	0.0990840152386549
APOA4	0.00493097672824288	0.0117068260011222	0.0419065350673816	0.0990840152386549
APOA5	0.00493097672824288	0.0117068260011222	0.0419065350673816	0.0990840152386549
APOC3	0.00493097672824288	0.0117068260011222	0.0419065350673816	0.0990840152386549
AQP11	0.00493097672824288	0.0117068260011222	0.0419065350673816	0.0990840152386549
ARAP1	0.00493097672824288	0.0117068260011222	0.0419065350673816	0.0990840152386549
ARCN1	0.00493097672824288	0.0117068260011222	0.0419065350673816	0.0990840152386549
ARFGAP2	0.00165098890537815	0.00176300384089152	0.0419065350673816	0.0456750630092971
ARFIP2	0.00165098890537815	0.00177308795588074	0.0419065350673816	0.0456750630092971
ARHGAP1	0.00165098890537815	0.00176300384089152	0.0419065350673816	0.0456750630092971
ARHGAP20	0.0028828678891329	0.00748517410350884	0.0419065350673816	0.0942137970833247
ARHGAP29	0.00288286788913289	0.00262327980573366	0.0419065350673816	0.0456750630092971
ARHGAP32	0.00493097672824288	0.0117068260011222	0.0419065350673816	0.0990840152386549
ARHGAP42	0.0028828678891329	0.00748517410350884	0.0419065350673816	0.0942137970833247
ARHGEF10L	0.00288286788913289	0.00262327980573366	0.0419065350673816	0.0456750630092971
ARHGEF12	0.00493097672824288	0.0117068260011222	0.0419065350673816	0.0990840152386549
ARHGEF16	0.00493097672824288	0.00548005460080566	0.0419065350673816	0.0722045775700479
ARHGEF17	0.00493097672824288	0.0117068260011222	0.0419065350673816	0.0990840152386549
ARHGEF19	0.00288286788913289	0.00262327980573366	0.0419065350673816	0.0456750630092971
ARID1A	0.00288286788913289	0.00262327980573366	0.0419065350673816	0.0456750630092971
ARL14EP	0.000923571391352351	0.00143732953898354	0.0419065350673816	0.0456750630092971
ARL2	0.00493097672824288	0.0117068260011222	0.0419065350673816	0.0990840152386549
ARMH1	0.00493097672824288	0.00329175322818256	0.0419065350673816	0.0461541067722081
ARNTL	0.000923571391352351	0.00143732953898354	0.0419065350673816	0.0456750630092971
ARRB1	0.00493097672824288	0.0117068260011222	0.0419065350673816	0.0990840152386549
ART1	0.000503091931889283	0.000916672505990618	0.0419065350673816	0.0456750630092971
ART5	0.00165098890537815	0.00177308795588074	0.0419065350673816	0.0456750630092971
ARTN	0.00493097672824288	0.00329175322818256	0.0419065350673816	0.0461541067722081
ASAP3	0.00288286788913289	0.00262327980573366	0.0419065350673816	0.0456750630092971
ASB17	0.00288286788913289	0.00262327980573366	0.0419065350673816	0.0456750630092971
ASCL3	0.00165098890537815	0.00177308795588074	0.0419065350673816	0.0456750630092971
ASRGL1	0.00493097672824288	0.0117068260011222	0.0419065350673816	0.0990840152386549
ATAD3A	0.00493097672824288	0.00548005460080566	0.0419065350673816	0.0722045775700479
ATAD3B	0.00493097672824288	0.00548005460080566	0.0419065350673816	0.0722045775700479
ATAD3C	0.00493097672824288	0.00548005460080566	0.0419065350673816	0.0722045775700479
ATG13	0.00165098890537815	0.00176300384089152	0.0419065350673816	0.0456750630092971
ATG16L2	0.00493097672824288	0.0117068260011222	0.0419065350673816	0.0990840152386549
ATG2A	0.00493097672824288	0.0117068260011222	0.0419065350673816	0.0990840152386549
ATG4C	0.00493097672824288	0.00329175322818256	0.0419065350673816	0.0461541067722081
ATL3	0.000923571391352355	0.00343012582450461	0.0419065350673816	0.0479856005780472
ATN1	0.000265908384889858	0.000289021250983807	0.0419065350673816	0.0456750630092971
ATP13A2	0.00288286788913289	0.00262327980573366	0.0419065350673816	0.0456750630092971
ATP1A1	0.00288286788913289	0.00262327980573366	0.0419065350673816	0.0456750630092971
ATP5IF1	0.00288286788913289	0.00262327980573366	0.0419065350673816	0.0456750630092971
ATP5MG	0.00493097672824288	0.0117068260011222	0.0419065350673816	0.0990840152386549
ATP5PB	0.00288286788913289	0.00262327980573366	0.0419065350673816	0.0456750630092971
ATP6V0B	0.00493097672824288	0.00329175322818256	0.0419065350673816	0.0461541067722081
ATPAF1	0.00493097672824288	0.00329175322818256	0.0419065350673816	0.0461541067722081
ATXN7L2	0.00288286788913289	0.00262327980573366	0.0419065350673816	0.0456750630092971
AUNIP	0.00288286788913289	0.00262327980573366	0.0419065350673816	0.0456750630092971
AURKAIP1	0.00493097672824288	0.00548005460080566	0.0419065350673816	0.0722045775700479
AZIN2	0.00288286788913289	0.00262327980573366	0.0419065350673816	0.0456750630092971
B3GALT6	0.00493097672824288	0.00548005460080566	0.0419065350673816	0.0722045775700479
B3GAT3	0.00493097672824288	0.0117068260011222	0.0419065350673816	0.0990840152386549
B3GNT6	0.00493097672824288	0.0117068260011222	0.0419065350673816	0.0990840152386549
B4GALT2	0.00493097672824288	0.00329175322818256	0.0419065350673816	0.0461541067722081
B4GAT1	0.00493097672824288	0.0117068260011222	0.0419065350673816	0.0990840152386549
BACE1	0.00493097672824288	0.0117068260011222	0.0419065350673816	0.0990840152386549
BAD	0.00493097672824288	0.0117068260011222	0.0419065350673816	0.0990840152386549
BANF1	0.00493097672824288	0.0117068260011222	0.0419065350673816	0.0990840152386549
BARHL2	0.00288286788913289	0.00262327980573366	0.0419065350673816	0.0456750630092971
BARX2	0.00493097672824288	0.0117068260011222	0.0419065350673816	0.0990840152386549
BATF2	0.00493097672824288	0.0117068260011222	0.0419065350673816	0.0990840152386549
BBOX1	0.000923571391352351	0.00143732953898354	0.0419065350673816	0.0456750630092971
BBS1	0.00493097672824288	0.0117068260011222	0.0419065350673816	0.0990840152386549
BCAR3	0.00288286788913289	0.00262327980573366	0.0419065350673816	0.0456750630092971
BCAS2	0.00288286788913289	0.00262327980573366	0.0419065350673816	0.0456750630092971
BCL10	0.00288286788913289	0.00262327980573366	0.0419065350673816	0.0456750630092971
BCL2L15	0.00288286788913289	0.00262327980573366	0.0419065350673816	0.0456750630092971
BCL9L	0.00493097672824288	0.0117068260011222	0.0419065350673816	0.0990840152386549
BCO2	0.00493097672824288	0.0117068260011222	0.0419065350673816	0.0990840152386549
BDNF	0.000923571391352351	0.00143732953898354	0.0419065350673816	0.0456750630092971
BEND5	0.00493097672824288	0.00329175322818256	0.0419065350673816	0.0461541067722081
BEST1	0.00493097672824288	0.0117068260011222	0.0419065350673816	0.0990840152386549
BEST4	0.00493097672824288	0.00329175322818256	0.0419065350673816	0.0461541067722081
BIRC2	0.0028828678891329	0.00748517410350884	0.0419065350673816	0.0942137970833247
BIRC3	0.0028828678891329	0.00748517410350884	0.0419065350673816	0.0942137970833247
BLID	0.00493097672824288	0.0117068260011222	0.0419065350673816	0.0990840152386549
BMP8A	0.00493097672824288	0.00329175322818256	0.0419065350673816	0.0461541067722081
BMP8B	0.00493097672824288	0.00329175322818256	0.0419065350673816	0.0461541067722081
BPHL	0.000503091931889281	0.000729172503937179	0.0419065350673816	0.0456750630092971
BRDT	0.00288286788913289	0.00262327980573366	0.0419065350673816	0.0456750630092971
BRMS1	0.00493097672824288	0.0117068260011222	0.0419065350673816	0.0990840152386549
BSCL2	0.00493097672824288	0.0117068260011222	0.0419065350673816	0.0990840152386549
BSDC1	0.00288286788913289	0.00262327980573366	0.0419065350673816	0.0456750630092971
BSND	0.00493097672824288	0.00329175322818256	0.0419065350673816	0.0461541067722081
BSX	0.00493097672824288	0.0117068260011222	0.0419065350673816	0.0990840152386549
BTBD10	0.000923571391352351	0.00143732953898354	0.0419065350673816	0.0456750630092971
BTBD19	0.00493097672824288	0.00329175322818256	0.0419065350673816	0.0461541067722081
BTF3L4	0.00493097672824288	0.00329175322818256	0.0419065350673816	0.0461541067722081
BTG4	0.0028828678891329	0.00748517410350884	0.0419065350673816	0.0942137970833247
BUD13	0.00493097672824288	0.0117068260011222	0.0419065350673816	0.0990840152386549
C11ORF1	0.00493097672824288	0.0117068260011222	0.0419065350673816	0.0990840152386549
C11ORF16	0.00165098890537815	0.00177308795588074	0.0419065350673816	0.0456750630092971
C11ORF24	0.00493097672824288	0.0117068260011222	0.0419065350673816	0.0990840152386549
C11ORF40	0.00165098890537815	0.00177308795588074	0.0419065350673816	0.0456750630092971
C11ORF42	0.00165098890537815	0.00177308795588074	0.0419065350673816	0.0456750630092971
C11ORF44	0.00493097672824288	0.0117068260011222	0.0419065350673816	0.0990840152386549
C11ORF45	0.00493097672824288	0.0117068260011222	0.0419065350673816	0.0990840152386549
C11ORF49	0.00165098890537815	0.00176300384089152	0.0419065350673816	0.0456750630092971
C11ORF52	0.00493097672824288	0.0117068260011222	0.0419065350673816	0.0990840152386549
C11ORF53	0.0028828678891329	0.00748517410350884	0.0419065350673816	0.0942137970833247
C11ORF54	0.00493097672824288	0.0117068260011222	0.0419065350673816	0.0990840152386549
C11ORF58	0.000923571391352351	0.00143732953898354	0.0419065350673816	0.0456750630092971
C11ORF65	0.0028828678891329	0.00748517410350884	0.0419065350673816	0.0942137970833247
C11ORF68	0.00493097672824288	0.0117068260011222	0.0419065350673816	0.0990840152386549
C11ORF71	0.00493097672824288	0.0117068260011222	0.0419065350673816	0.0990840152386549
C11ORF74	0.00165098890537815	0.00176300384089152	0.0419065350673816	0.0456750630092971
C11ORF80	0.00493097672824288	0.0117068260011222	0.0419065350673816	0.0990840152386549
C11ORF86	0.00493097672824288	0.0117068260011222	0.0419065350673816	0.0990840152386549
C11ORF87	0.0028828678891329	0.00748517410350884	0.0419065350673816	0.0942137970833247
C11ORF88	0.0028828678891329	0.00748517410350884	0.0419065350673816	0.0942137970833247
C11ORF91	0.000923571391352351	0.00143732953898354	0.0419065350673816	0.0456750630092971
C11ORF94	0.00165098890537815	0.00176300384089152	0.0419065350673816	0.0456750630092971
C11ORF95	0.00493097672824288	0.0117068260011222	0.0419065350673816	0.0990840152386549
C11ORF96	0.00165098890537815	0.00176300384089152	0.0419065350673816	0.0456750630092971
C11ORF97	0.00493097672824288	0.0117068260011222	0.0419065350673816	0.0990840152386549
C11ORF98	0.00493097672824288	0.0117068260011222	0.0419065350673816	0.0990840152386549
C1ORF109	0.00288286788913289	0.00262327980573366	0.0419065350673816	0.0456750630092971
C1ORF122	0.00288286788913289	0.00262327980573366	0.0419065350673816	0.0456750630092971
C1ORF123	0.00493097672824288	0.00329175322818256	0.0419065350673816	0.0461541067722081
C1ORF127	0.00288286788913289	0.00262327980573366	0.0419065350673816	0.0456750630092971
C1ORF141	0.00493097672824288	0.00329175322818256	0.0419065350673816	0.0461541067722081
C1ORF146	0.00288286788913289	0.00262327980573366	0.0419065350673816	0.0456750630092971
C1ORF158	0.00288286788913289	0.00262327980573366	0.0419065350673816	0.0456750630092971
C1ORF162	0.00288286788913289	0.00262327980573366	0.0419065350673816	0.0456750630092971
C1ORF167	0.00288286788913289	0.00262327980573366	0.0419065350673816	0.0456750630092971
C1ORF174	0.00493097672824288	0.00548005460080566	0.0419065350673816	0.0722045775700479
C1ORF185	0.00493097672824288	0.00329175322818256	0.0419065350673816	0.0461541067722081
C1ORF194	0.00288286788913289	0.00262327980573366	0.0419065350673816	0.0456750630092971
C1ORF195	0.00288286788913289	0.00262327980573366	0.0419065350673816	0.0456750630092971
C1ORF210	0.00493097672824288	0.00329175322818256	0.0419065350673816	0.0461541067722081
C1ORF216	0.00288286788913289	0.00262327980573366	0.0419065350673816	0.0456750630092971
C1ORF232	0.00288286788913289	0.00262327980573366	0.0419065350673816	0.0456750630092971
C1ORF50	0.00493097672824288	0.00329175322818256	0.0419065350673816	0.0461541067722081
C1ORF52	0.00288286788913289	0.00262327980573366	0.0419065350673816	0.0456750630092971
C1ORF87	0.00288286788913289	0.00262327980573366	0.0419065350673816	0.0456750630092971
C1ORF94	0.00288286788913289	0.00262327980573366	0.0419065350673816	0.0456750630092971
C1QA	0.00288286788913289	0.00262327980573366	0.0419065350673816	0.0456750630092971
C1QB	0.00288286788913289	0.00262327980573366	0.0419065350673816	0.0456750630092971
C1QC	0.00288286788913289	0.00262327980573366	0.0419065350673816	0.0456750630092971
C1QTNF12	0.00493097672824288	0.00548005460080566	0.0419065350673816	0.0722045775700479
C1QTNF4	0.00165098890537815	0.00176300384089152	0.0419065350673816	0.0456750630092971
C1QTNF5	0.00493097672824288	0.0117068260011222	0.0419065350673816	0.0990840152386549
C2CD2L	0.00493097672824288	0.0117068260011222	0.0419065350673816	0.0990840152386549
C2CD3	0.00493097672824288	0.0117068260011222	0.0419065350673816	0.0990840152386549
C3	0.000954215848547328	0.00187023522572581	0.0419065350673816	0.0456750630092971
C5	0.000954215848547328	0.00187023522572581	0.0419065350673816	0.0456750630092971
C6	0.00267985846395911	0.00348953763857197	0.0419065350673816	0.0487800077121068
C8A	0.000222672020391113	0.00100863639991931	0.0419065350673816	0.0456750630092971
C8B	0.00359498948702614	0.0104084681948978	0.0419065350673816	0.0990840152386549
C9	0.00280066520078785	0.0148247827972646	0.0419065350673816	0.122515487014049
CA1	0.00587583342762386	0.022734345167444	0.0498680828772937	0.179880180801012
CA2	0.000163238219684075	0.000890276621316792	0.0419065350673816	0.0456750630092971
CA3	0.00288286788913289	0.0119603531027095	0.0419065350673816	0.101137660419725
CA8	0.000265908384889858	0.000531550420592169	0.0419065350673816	0.0456750630092971
CABP2	0.00493097672824288	0.0117068260011222	0.0419065350673816	0.0990840152386549
CABP4	0.00493097672824288	0.0117068260011222	0.0419065350673816	0.0990840152386549
CACHD1	0.00493097672824288	0.00329175322818256	0.0419065350673816	0.0461541067722081
CADM1	0.00493097672824288	0.0117068260011222	0.0419065350673816	0.0990840152386549
CALCA	0.000923571391352351	0.00143732953898354	0.0419065350673816	0.0456750630092971
CALCB	0.000923571391352351	0.00143732953898354	0.0419065350673816	0.0456750630092971
CALML6	0.00493097672824288	0.00548005460080566	0.0419065350673816	0.0722045775700479
CAMK2N1	0.00288286788913289	0.00262327980573366	0.0419065350673816	0.0456750630092971
CAMTA1	0.00288286788913289	0.00262327980573366	0.0419065350673816	0.0456750630092971
CAP1	0.000503091931889281	0.000424621505737741	0.0419065350673816	0.0456750630092971
CAP2	0.00410067437555258	0.0157441124760878	0.0419065350673816	0.129997387369226
CAPN1	0.00493097672824288	0.0117068260011222	0.0419065350673816	0.0990840152386549
CAPN5	0.00493097672824288	0.0117068260011222	0.0419065350673816	0.0990840152386549
CAPRIN1	0.000923571391352351	0.00143732953898354	0.0419065350673816	0.0456750630092971
CAPZA1	0.00288286788913289	0.00262327980573366	0.0419065350673816	0.0456750630092971
CAPZB	0.00288286788913289	0.00262327980573366	0.0419065350673816	0.0456750630092971
CARD16	0.0028828678891329	0.00748517410350884	0.0419065350673816	0.0942137970833247
CARD17	0.0028828678891329	0.00748517410350884	0.0419065350673816	0.0942137970833247
CARD18	0.0028828678891329	0.00748517410350884	0.0419065350673816	0.0942137970833247
CARNS1	0.00493097672824288	0.0117068260011222	0.0419065350673816	0.0990840152386549
CARS	0.0028828678891329	0.00299898427367622	0.0419065350673816	0.0461541067722081
CASP1	0.0028828678891329	0.00748517410350884	0.0419065350673816	0.0942137970833247
CASP12	0.0028828678891329	0.00748517410350884	0.0419065350673816	0.0942137970833247
CASP4	0.0028828678891329	0.00748517410350884	0.0419065350673816	0.0942137970833247
CASP5	0.0028828678891329	0.00748517410350884	0.0419065350673816	0.0942137970833247
CASP9	0.00288286788913289	0.00262327980573366	0.0419065350673816	0.0456750630092971
CASQ2	0.00288286788913289	0.00262327980573366	0.0419065350673816	0.0456750630092971
CASZ1	0.00288286788913289	0.00262327980573366	0.0419065350673816	0.0456750630092971
CATSPER1	0.00493097672824288	0.0117068260011222	0.0419065350673816	0.0990840152386549
CATSPER4	0.00288286788913289	0.00262327980573366	0.0419065350673816	0.0456750630092971
CATSPERZ	0.00493097672824288	0.0117068260011222	0.0419065350673816	0.0990840152386549
CAVIN3	0.00165098890537815	0.00177308795588074	0.0419065350673816	0.0456750630092971
CBL	0.00493097672824288	0.0117068260011222	0.0419065350673816	0.0990840152386549
CC2D1B	0.00493097672824288	0.00329175322818256	0.0419065350673816	0.0461541067722081
CCDC15	0.00493097672824288	0.0117068260011222	0.0419065350673816	0.0990840152386549
CCDC153	0.00493097672824288	0.0117068260011222	0.0419065350673816	0.0990840152386549
CCDC163	0.00493097672824288	0.00329175322818256	0.0419065350673816	0.0461541067722081
CCDC17	0.00493097672824288	0.00329175322818256	0.0419065350673816	0.0461541067722081
CCDC179	0.000923571391352351	0.00143732953898354	0.0419065350673816	0.0456750630092971
CCDC18	0.00288286788913289	0.00262327980573366	0.0419065350673816	0.0456750630092971
CCDC24	0.00493097672824288	0.00329175322818256	0.0419065350673816	0.0461541067722081
CCDC27	0.00493097672824288	0.00548005460080566	0.0419065350673816	0.0722045775700479
CCDC28B	0.00288286788913289	0.00262327980573366	0.0419065350673816	0.0456750630092971
CCDC30	0.00493097672824288	0.00329175322818256	0.0419065350673816	0.0461541067722081
CCDC34	0.000923571391352351	0.00143732953898354	0.0419065350673816	0.0456750630092971
CCDC73	0.000923571391352351	0.00143732953898354	0.0419065350673816	0.0456750630092971
CCDC81	0.00493097672824288	0.0117068260011222	0.0419065350673816	0.0990840152386549
CCDC82	0.00493097672824288	0.0117068260011222	0.0419065350673816	0.0990840152386549
CCDC83	0.00493097672824288	0.0117068260011222	0.0419065350673816	0.0990840152386549
CCDC84	0.00493097672824288	0.0117068260011222	0.0419065350673816	0.0990840152386549
CCDC85B	0.00493097672824288	0.0117068260011222	0.0419065350673816	0.0990840152386549
CCDC86	0.00493097672824288	0.0117068260011222	0.0419065350673816	0.0990840152386549
CCDC87	0.00493097672824288	0.0117068260011222	0.0419065350673816	0.0990840152386549
CCDC88B	0.00493097672824288	0.0117068260011222	0.0419065350673816	0.0990840152386549
CCDC89	0.00493097672824288	0.0117068260011222	0.0419065350673816	0.0990840152386549
CCDC90B	0.00493097672824288	0.0117068260011222	0.0419065350673816	0.0990840152386549
CCKBR	0.00165098890537815	0.00177308795588074	0.0419065350673816	0.0456750630092971
CCND1	0.00493097672824288	0.0117068260011222	0.0419065350673816	0.0990840152386549
CCNL2	0.00493097672824288	0.00548005460080566	0.0419065350673816	0.0722045775700479
CCS	0.000503091931889283	0.000916672505990618	0.0419065350673816	0.0456750630092971
CD101	0.00288286788913289	0.00262327980573366	0.0419065350673816	0.0456750630092971
CD164L2	0.00288286788913289	0.00262327980573366	0.0419065350673816	0.0456750630092971
CD2	0.00410067437555256	0.0171023035183723	0.0419065350673816	0.141086409753251
CD248	0.00493097672824288	0.0117068260011222	0.0419065350673816	0.0990840152386549
CD3D	0.00493097672824288	0.0117068260011222	0.0419065350673816	0.0990840152386549
CD3E	0.00493097672824288	0.0117068260011222	0.0419065350673816	0.0990840152386549
CD3G	0.00493097672824288	0.0117068260011222	0.0419065350673816	0.0990840152386549
CD4	0.00359498948702614	0.0162368032343258	0.0419065350673816	0.134005922029012
CD44	0.00165098890537815	0.00176300384089152	0.0419065350673816	0.0456750630092971
CD52	0.00288286788913289	0.00262327980573366	0.0419065350673816	0.0456750630092971
CD53	0.00288286788913289	0.00262327980573366	0.0419065350673816	0.0456750630092971
CD58	0.00288286788913289	0.00262327980573366	0.0419065350673816	0.0456750630092971
CD59	0.000923571391352351	0.00143732953898354	0.0419065350673816	0.0456750630092971
CD82	0.00165098890537815	0.00176300384089152	0.0419065350673816	0.0456750630092971
CDA	0.000265908384889858	0.000289021250983807	0.0419065350673816	0.0456750630092971
CDC14A	0.00288286788913289	0.00262327980573366	0.0419065350673816	0.0456750630092971
CDC20	0.00493097672824288	0.00329175322818256	0.0419065350673816	0.0461541067722081
CDC27	0.00165098890537815	0.00204016431425611	0.0419065350673816	0.0456750630092971
CDC42	0.00165098890537815	0.00204016431425611	0.0419065350673816	0.0456750630092971
CDC42BPG	0.00493097672824288	0.0117068260011222	0.0419065350673816	0.0990840152386549
CDC42EP2	0.00493097672824288	0.0117068260011222	0.0419065350673816	0.0990840152386549
CDC73	0.000993589168231581	0.00207955080006797	0.0419065350673816	0.0456750630092971
CDCA5	0.00493097672824288	0.0117068260011222	0.0419065350673816	0.0990840152386549
CDCA8	0.00288286788913289	0.00262327980573366	0.0419065350673816	0.0456750630092971
CDCP2	0.00493097672824288	0.00329175322818256	0.0419065350673816	0.0461541067722081
CDK11A	0.00493097672824288	0.00548005460080566	0.0419065350673816	0.0722045775700479
CDK11B	0.00493097672824288	0.00548005460080566	0.0419065350673816	0.0722045775700479
CDK2AP2	0.00493097672824288	0.0117068260011222	0.0419065350673816	0.0990840152386549
CDKN2C	0.00493097672824288	0.00329175322818256	0.0419065350673816	0.0461541067722081
CDON	0.00493097672824288	0.0117068260011222	0.0419065350673816	0.0990840152386549
CEL	0.000503091931889281	0.00257054106510748	0.0419065350673816	0.0456750630092971
CELA2A	0.00288286788913289	0.00262327980573366	0.0419065350673816	0.0456750630092971
CELA2B	0.00288286788913289	0.00262327980573366	0.0419065350673816	0.0456750630092971
CELA3A	0.00288286788913289	0.00262327980573366	0.0419065350673816	0.0456750630092971
CELA3B	0.00288286788913289	0.00262327980573366	0.0419065350673816	0.0456750630092971
CELF1	0.00165098890537815	0.00176300384089152	0.0419065350673816	0.0456750630092971
CELSR2	0.00288286788913289	0.00262327980573366	0.0419065350673816	0.0456750630092971
CENPS	0.00288286788913289	0.00262327980573366	0.0419065350673816	0.0456750630092971
CENPS-CORT	0.00288286788913289	0.00262327980573366	0.0419065350673816	0.0456750630092971
CEP104	0.00493097672824288	0.00548005460080566	0.0419065350673816	0.0722045775700479
CEP126	0.0028828678891329	0.00748517410350884	0.0419065350673816	0.0942137970833247
CEP164	0.00493097672824288	0.0117068260011222	0.0419065350673816	0.0990840152386549
CEP295	0.00493097672824288	0.0117068260011222	0.0419065350673816	0.0990840152386549
CEP57	0.00493097672824288	0.0117068260011222	0.0419065350673816	0.0990840152386549
CEP85	0.00288286788913289	0.00262327980573366	0.0419065350673816	0.0456750630092971
CEPT1	0.00288286788913289	0.00262327980573366	0.0419065350673816	0.0456750630092971
CFAP300	0.0028828678891329	0.00748517410350884	0.0419065350673816	0.0942137970833247
CFAP57	0.00493097672824288	0.00329175322818256	0.0419065350673816	0.0461541067722081
CFAP74	0.00493097672824288	0.00548005460080566	0.0419065350673816	0.0722045775700479
CFL1	0.00493097672824288	0.0117068260011222	0.0419065350673816	0.0990840152386549
CHEK1	0.00493097672824288	0.0117068260011222	0.0419065350673816	0.0990840152386549
CHI3L2	0.00288286788913289	0.00262327980573366	0.0419065350673816	0.0456750630092971
CHIA	0.00288286788913289	0.00262327980573366	0.0419065350673816	0.0456750630092971
CHKA	0.00493097672824288	0.0117068260011222	0.0419065350673816	0.0990840152386549
CHORDC1	0.00493097672824288	0.0117068260011222	0.0419065350673816	0.0990840152386549
CHRDL2	0.00493097672824288	0.0117068260011222	0.0419065350673816	0.0990840152386549
CHRM1	0.00493097672824288	0.0117068260011222	0.0419065350673816	0.0990840152386549
CHRM4	0.00165098890537815	0.00176300384089152	0.0419065350673816	0.0456750630092971
CHRNA10	0.00165098890537815	0.00177308795588074	0.0419065350673816	0.0456750630092971
CHST1	0.00165098890537815	0.00176300384089152	0.0419065350673816	0.0456750630092971
CITED4	0.00493097672824288	0.00329175322818256	0.0419065350673816	0.0461541067722081
CLCA1	0.00288286788913289	0.00262327980573366	0.0419065350673816	0.0456750630092971
CLCA2	0.00288286788913289	0.00262327980573366	0.0419065350673816	0.0456750630092971
CLCA4	0.00288286788913289	0.00262327980573366	0.0419065350673816	0.0456750630092971
CLCC1	0.00288286788913289	0.00262327980573366	0.0419065350673816	0.0456750630092971
CLCF1	0.00493097672824288	0.0117068260011222	0.0419065350673816	0.0990840152386549
CLCN6	0.00288286788913289	0.00262327980573366	0.0419065350673816	0.0456750630092971
CLCNKA	0.00288286788913289	0.00262327980573366	0.0419065350673816	0.0456750630092971
CLCNKB	0.00288286788913289	0.00262327980573366	0.0419065350673816	0.0456750630092971
CLDN19	0.00493097672824288	0.00329175322818256	0.0419065350673816	0.0461541067722081
CLDN25	0.00493097672824288	0.0117068260011222	0.0419065350673816	0.0990840152386549
CLIC4	0.00288286788913289	0.00262327980573366	0.0419065350673816	0.0456750630092971
CLMP	0.00493097672824288	0.0117068260011222	0.0419065350673816	0.0990840152386549
CLNS1A	0.00493097672824288	0.0117068260011222	0.0419065350673816	0.0990840152386549
CLP1	0.00493097672824288	0.0117068260011222	0.0419065350673816	0.0990840152386549
CLPB	0.00493097672824288	0.0117068260011222	0.0419065350673816	0.0990840152386549
CLSPN	0.00288286788913289	0.00262327980573366	0.0419065350673816	0.0456750630092971
CLSTN1	0.00288286788913289	0.00262327980573366	0.0419065350673816	0.0456750630092971
CMPK1	0.00493097672824288	0.00329175322818256	0.0419065350673816	0.0461541067722081
CNGA4	0.00165098890537815	0.00177308795588074	0.0419065350673816	0.0456750630092971
CNIH2	0.00493097672824288	0.0117068260011222	0.0419065350673816	0.0990840152386549
CNKSR1	0.00288286788913289	0.00262327980573366	0.0419065350673816	0.0456750630092971
CNR2	0.00288286788913289	0.00262327980573366	0.0419065350673816	0.0456750630092971
CNTN5	0.0028828678891329	0.00748517410350884	0.0419065350673816	0.0942137970833247
COL11A1	0.00288286788913289	0.00262327980573366	0.0419065350673816	0.0456750630092971
COL16A1	0.00288286788913289	0.00262327980573366	0.0419065350673816	0.0456750630092971
COL24A1	0.00288286788913289	0.00262327980573366	0.0419065350673816	0.0456750630092971
COL8A2	0.00288286788913289	0.00262327980573366	0.0419065350673816	0.0456750630092971
COL9A2	0.00493097672824288	0.00329175322818256	0.0419065350673816	0.0461541067722081
COLCA1	0.0028828678891329	0.00748517410350884	0.0419065350673816	0.0942137970833247
COLCA2	0.0028828678891329	0.00748517410350884	0.0419065350673816	0.0942137970833247
COMMD9	0.00165098890537815	0.00176300384089152	0.0419065350673816	0.0456750630092971
COPB1	0.000923571391352351	0.00143732953898354	0.0419065350673816	0.0456750630092971
CORO1B	0.00493097672824288	0.0117068260011222	0.0419065350673816	0.0990840152386549
CORT	0.00288286788913289	0.00262327980573366	0.0419065350673816	0.0456750630092971
COX8A	0.00493097672824288	0.0117068260011222	0.0419065350673816	0.0990840152386549
CPLANE2	0.00288286788913289	0.00262327980573366	0.0419065350673816	0.0456750630092971
CPSF7	0.00493097672824288	0.0117068260011222	0.0419065350673816	0.0990840152386549
CPT1A	0.00493097672824288	0.0117068260011222	0.0419065350673816	0.0990840152386549
CPT2	0.00493097672824288	0.00329175322818256	0.0419065350673816	0.0461541067722081
CPTP	0.00493097672824288	0.00548005460080566	0.0419065350673816	0.0722045775700479
CREB3L1	0.00165098890537815	0.00176300384089152	0.0419065350673816	0.0456750630092971
CREBZF	0.00493097672824288	0.0117068260011222	0.0419065350673816	0.0990840152386549
CRH	0.000923571391352355	0.00103750263233433	0.0419065350673816	0.0456750630092971
CROCC	0.00288286788913289	0.00262327980573366	0.0419065350673816	0.0456750630092971
CRTAM	0.00493097672824288	0.0117068260011222	0.0419065350673816	0.0990840152386549
CRY2	0.00165098890537815	0.00176300384089152	0.0419065350673816	0.0456750630092971
CRYAB	0.00493097672824288	0.0117068260011222	0.0419065350673816	0.0990840152386549
CRYBG2	0.00288286788913289	0.00262327980573366	0.0419065350673816	0.0456750630092971
CRYZ	0.00288286788913289	0.00262327980573366	0.0419065350673816	0.0456750630092971
CSDE1	0.00288286788913289	0.00262327980573366	0.0419065350673816	0.0456750630092971
CSF1	0.00288286788913289	0.00262327980573366	0.0419065350673816	0.0456750630092971
CSF3R	0.00288286788913289	0.00262327980573366	0.0419065350673816	0.0456750630092971
CSKMT	0.00493097672824288	0.0117068260011222	0.0419065350673816	0.0990840152386549
CSMD2	0.00288286788913289	0.00262327980573366	0.0419065350673816	0.0456750630092971
CSNK2A3	0.000923571391352351	0.00143732953898354	0.0419065350673816	0.0456750630092971
CSRP3	0.000923571391352351	0.00143732953898354	0.0419065350673816	0.0456750630092971
CST6	0.00493097672824288	0.0117068260011222	0.0419065350673816	0.0990840152386549
CSTF3	0.000923571391352351	0.00143732953898354	0.0419065350673816	0.0456750630092971
CTBS	0.00288286788913289	0.00262327980573366	0.0419065350673816	0.0456750630092971
CTH	0.00493097672824288	0.00329175322818256	0.0419065350673816	0.0461541067722081
CTNNBIP1	0.00288286788913289	0.00262327980573366	0.0419065350673816	0.0456750630092971
CTPS1	0.00493097672824288	0.00329175322818256	0.0419065350673816	0.0461541067722081
CTR9	0.000923571391352351	0.00143732953898354	0.0419065350673816	0.0456750630092971
CTRC	0.00288286788913289	0.00262327980573366	0.0419065350673816	0.0456750630092971
CTSC	0.00493097672824288	0.0117068260011222	0.0419065350673816	0.0990840152386549
CTSF	0.00493097672824288	0.0117068260011222	0.0419065350673816	0.0990840152386549
CTSW	0.00493097672824288	0.0117068260011222	0.0419065350673816	0.0990840152386549
CTTN	0.00493097672824288	0.0117068260011222	0.0419065350673816	0.0990840152386549
CTTNBP2NL	0.00288286788913289	0.00262327980573366	0.0419065350673816	0.0456750630092971
CUL5	0.0028828678891329	0.00748517410350884	0.0419065350673816	0.0942137970833247
CWC15	0.00493097672824288	0.0117068260011222	0.0419065350673816	0.0990840152386549
CWF19L2	0.0028828678891329	0.00748517410350884	0.0419065350673816	0.0942137970833247
CXCR5	0.00493097672824288	0.0117068260011222	0.0419065350673816	0.0990840152386549
CYB561A3	0.00493097672824288	0.0117068260011222	0.0419065350673816	0.0990840152386549
CYB561D1	0.00288286788913289	0.00262327980573366	0.0419065350673816	0.0456750630092971
CYB5R2	0.00165098890537815	0.00177308795588074	0.0419065350673816	0.0456750630092971
CYB5RL	0.00493097672824288	0.00329175322818256	0.0419065350673816	0.0461541067722081
CYP2J2	0.00288286788913289	0.00262327980573366	0.0419065350673816	0.0456750630092971
CYP2R1	0.000923571391352351	0.00143732953898354	0.0419065350673816	0.0456750630092971
CYP4A11	0.00493097672824288	0.00329175322818256	0.0419065350673816	0.0461541067722081
CYP4A22	0.00493097672824288	0.00329175322818256	0.0419065350673816	0.0461541067722081
CYP4B1	0.00493097672824288	0.00329175322818256	0.0419065350673816	0.0461541067722081
CYP4X1	0.00493097672824288	0.00329175322818256	0.0419065350673816	0.0461541067722081
CYP4Z1	0.00493097672824288	0.00329175322818256	0.0419065350673816	0.0461541067722081
CYR61	0.00288286788913289	0.00262327980573366	0.0419065350673816	0.0456750630092971
DAB1	0.00493097672824288	0.00329175322818256	0.0419065350673816	0.0461541067722081
DAGLA	0.00493097672824288	0.0117068260011222	0.0419065350673816	0.0990840152386549
DBT	0.00288286788913289	0.00262327980573366	0.0419065350673816	0.0456750630092971
DBX1	0.00165098890537815	0.0022219846603724	0.0419065350673816	0.0456750630092971
DCDC1	0.000923571391352351	0.00143732953898354	0.0419065350673816	0.0456750630092971
DCDC2B	0.00288286788913289	0.00262327980573366	0.0419065350673816	0.0456750630092971
DCHS1	0.00165098890537815	0.00177308795588074	0.0419065350673816	0.0456750630092971
DCLRE1B	0.00288286788913289	0.00262327980573366	0.0419065350673816	0.0456750630092971
DCPS	0.00493097672824288	0.0117068260011222	0.0419065350673816	0.0990840152386549
DCUN1D5	0.0028828678891329	0.00748517410350884	0.0419065350673816	0.0942137970833247
DDAH1	0.00288286788913289	0.00262327980573366	0.0419065350673816	0.0456750630092971
DDB1	0.00493097672824288	0.0117068260011222	0.0419065350673816	0.0990840152386549
DDB2	0.00165098890537815	0.00176300384089152	0.0419065350673816	0.0456750630092971
DDI1	0.0028828678891329	0.00748517410350884	0.0419065350673816	0.0942137970833247
DDI2	0.00288286788913289	0.00262327980573366	0.0419065350673816	0.0456750630092971
DDIAS	0.00493097672824288	0.0117068260011222	0.0419065350673816	0.0990840152386549
DDOST	0.00288286788913289	0.00262327980573366	0.0419065350673816	0.0456750630092971
DDX10	0.0028828678891329	0.00748517410350884	0.0419065350673816	0.0942137970833247
DDX20	0.00288286788913289	0.00262327980573366	0.0419065350673816	0.0456750630092971
DDX25	0.00493097672824288	0.0117068260011222	0.0419065350673816	0.0990840152386549
DDX6	0.00493097672824288	0.0117068260011222	0.0419065350673816	0.0990840152386549
DEFB108B	0.00493097672824288	0.0117068260011222	0.0419065350673816	0.0990840152386549
DEFB131B	0.00493097672824288	0.0117068260011222	0.0419065350673816	0.0990840152386549
DENND2C	0.00288286788913289	0.00262327980573366	0.0419065350673816	0.0456750630092971
DENND2D	0.00288286788913289	0.00262327980573366	0.0419065350673816	0.0456750630092971
DENND5A	0.00165098890537815	0.00177308795588074	0.0419065350673816	0.0456750630092971
DEPDC1	0.00493097672824288	0.00329175322818256	0.0419065350673816	0.0461541067722081
DEPDC7	0.000923571391352351	0.00143732953898354	0.0419065350673816	0.0456750630092971
DEUP1	0.00493097672824288	0.0117068260011222	0.0419065350673816	0.0990840152386549
DFFA	0.00288286788913289	0.00262327980573366	0.0419065350673816	0.0456750630092971
DFFB	0.00493097672824288	0.00548005460080566	0.0419065350673816	0.0722045775700479
DGAT2	0.00493097672824288	0.0117068260011222	0.0419065350673816	0.0990840152386549
DGKZ	0.00165098890537815	0.00176300384089152	0.0419065350673816	0.0456750630092971
DHCR24	0.00493097672824288	0.00329175322818256	0.0419065350673816	0.0461541067722081
DHCR7	0.00493097672824288	0.0117068260011222	0.0419065350673816	0.0990840152386549
DHDDS	0.00288286788913289	0.00262327980573366	0.0419065350673816	0.0456750630092971
DHRS3	0.00288286788913289	0.00262327980573366	0.0419065350673816	0.0456750630092971
DIO1	0.00493097672824288	0.00329175322818256	0.0419065350673816	0.0461541067722081
DIRAS3	0.00493097672824288	0.00329175322818256	0.0419065350673816	0.0461541067722081
DISP3	0.00288286788913289	0.00262327980573366	0.0419065350673816	0.0456750630092971
DIXDC1	0.00493097672824288	0.0117068260011222	0.0419065350673816	0.0990840152386549
DKK3	0.000923571391352351	0.00143732953898354	0.0419065350673816	0.0456750630092971
DLAT	0.00493097672824288	0.0117068260011222	0.0419065350673816	0.0990840152386549
DLG2	0.00493097672824288	0.0117068260011222	0.0419065350673816	0.0990840152386549
DLGAP3	0.00288286788913289	0.00262327980573366	0.0419065350673816	0.0456750630092971
DMAP1	0.00493097672824288	0.00329175322818256	0.0419065350673816	0.0461541067722081
DMBX1	0.00493097672824288	0.00329175322818256	0.0419065350673816	0.0461541067722081
DMRTA2	0.00493097672824288	0.00329175322818256	0.0419065350673816	0.0461541067722081
DMRTB1	0.00493097672824288	0.00329175322818256	0.0419065350673816	0.0461541067722081
DNAJB13	0.00493097672824288	0.0117068260011222	0.0419065350673816	0.0990840152386549
DNAJB4	0.00288286788913289	0.00262327980573366	0.0419065350673816	0.0456750630092971
DNAJC11	0.00288286788913289	0.00262327980573366	0.0419065350673816	0.0456750630092971
DNAJC16	0.00288286788913289	0.00262327980573366	0.0419065350673816	0.0456750630092971
DNAJC24	0.000923571391352351	0.00143732953898354	0.0419065350673816	0.0456750630092971
DNAJC4	0.00493097672824288	0.0117068260011222	0.0419065350673816	0.0990840152386549
DNAJC6	0.00493097672824288	0.00329175322818256	0.0419065350673816	0.0461541067722081
DNAJC8	0.00288286788913289	0.00262327980573366	0.0419065350673816	0.0456750630092971
DNALI1	0.00288286788913289	0.00262327980573366	0.0419065350673816	0.0456750630092971
DNASE2B	0.00288286788913289	0.00262327980573366	0.0419065350673816	0.0456750630092971
DNHD1	0.00165098890537815	0.00177308795588074	0.0419065350673816	0.0456750630092971
DNTTIP2	0.00288286788913289	0.00262327980573366	0.0419065350673816	0.0456750630092971
DOCK7	0.00493097672824288	0.00329175322818256	0.0419065350673816	0.0461541067722081
DPAGT1	0.00493097672824288	0.0117068260011222	0.0419065350673816	0.0990840152386549
DPF2	0.00493097672824288	0.0117068260011222	0.0419065350673816	0.0990840152386549
DPH2	0.00493097672824288	0.00329175322818256	0.0419065350673816	0.0461541067722081
DPH5	0.00288286788913289	0.00262327980573366	0.0419065350673816	0.0456750630092971
DPP3	0.00493097672824288	0.0117068260011222	0.0419065350673816	0.0990840152386549
DPYD	0.00288286788913289	0.00262327980573366	0.0419065350673816	0.0456750630092971
DRAM2	0.00288286788913289	0.00262327980573366	0.0419065350673816	0.0456750630092971
DRAP1	0.00493097672824288	0.0117068260011222	0.0419065350673816	0.0990840152386549
DRAXIN	0.00288286788913289	0.00262327980573366	0.0419065350673816	0.0456750630092971
DRD2	0.00493097672824288	0.0117068260011222	0.0419065350673816	0.0990840152386549
DSCAML1	0.00493097672824288	0.0117068260011222	0.0419065350673816	0.0990840152386549
DVL1	0.00493097672824288	0.00548005460080566	0.0419065350673816	0.0722045775700479
DYNC2H1	0.0028828678891329	0.00748517410350884	0.0419065350673816	0.0942137970833247
E2F2	0.00288286788913289	0.00262327980573366	0.0419065350673816	0.0456750630092971
E2F8	0.000923571391352351	0.00143732953898354	0.0419065350673816	0.0456750630092971
EBNA1BP2	0.00493097672824288	0.00329175322818256	0.0419065350673816	0.0461541067722081
ECE1	0.00288286788913289	0.00262327980573366	0.0419065350673816	0.0456750630092971
ECHDC2	0.00493097672824288	0.00329175322818256	0.0419065350673816	0.0461541067722081
EDN2	0.00493097672824288	0.00329175322818256	0.0419065350673816	0.0461541067722081
EED	0.00493097672824288	0.0117068260011222	0.0419065350673816	0.0990840152386549
EEF1G	0.00493097672824288	0.0117068260011222	0.0419065350673816	0.0990840152386549
EFCAB14	0.00493097672824288	0.00329175322818256	0.0419065350673816	0.0461541067722081
EFCAB7	0.00493097672824288	0.00329175322818256	0.0419065350673816	0.0461541067722081
EFEMP2	0.00493097672824288	0.0117068260011222	0.0419065350673816	0.0990840152386549
EFHD2	0.00288286788913289	0.00262327980573366	0.0419065350673816	0.0456750630092971
EHBP1L1	0.00493097672824288	0.0117068260011222	0.0419065350673816	0.0990840152386549
EHD1	0.00493097672824288	0.0117068260011222	0.0419065350673816	0.0990840152386549
EHF	0.000923571391352351	0.00143732953898354	0.0419065350673816	0.0456750630092971
EI24	0.00493097672824288	0.0117068260011222	0.0419065350673816	0.0990840152386549
EIF1AD	0.00493097672824288	0.0117068260011222	0.0419065350673816	0.0990840152386549
EIF2B3	0.00493097672824288	0.00329175322818256	0.0419065350673816	0.0461541067722081
EIF3F	0.00165098890537815	0.00177308795588074	0.0419065350673816	0.0456750630092971
EIF3I	0.00288286788913289	0.00262327980573366	0.0419065350673816	0.0456750630092971
EIF3M	0.000923571391352351	0.00143732953898354	0.0419065350673816	0.0456750630092971
EIF4G2	0.000923571391352351	0.00143732953898354	0.0419065350673816	0.0456750630092971
EIF4G3	0.00288286788913289	0.00262327980573366	0.0419065350673816	0.0456750630092971
ELAVL4	0.00493097672824288	0.00329175322818256	0.0419065350673816	0.0461541067722081
ELF1	0.00165098890537815	0.00176300384089152	0.0419065350673816	0.0456750630092971
ELMOD1	0.0028828678891329	0.00748517410350884	0.0419065350673816	0.0942137970833247
ELOA	0.00288286788913289	0.00262327980573366	0.0419065350673816	0.0456750630092971
ELOVL1	0.00493097672824288	0.00329175322818256	0.0419065350673816	0.0461541067722081
ELP4	0.000923571391352351	0.00143732953898354	0.0419065350673816	0.0456750630092971
EMC1	0.00288286788913289	0.00262327980573366	0.0419065350673816	0.0456750630092971
EML3	0.00493097672824288	0.0117068260011222	0.0419065350673816	0.0990840152386549
EMSY	0.00493097672824288	0.0117068260011222	0.0419065350673816	0.0990840152386549
EN1	0.00359498948702616	0.011107307588088	0.0419065350673816	0.0990840152386549
ENDOD1	0.00493097672824288	0.0117068260011222	0.0419065350673816	0.0990840152386549
ENO1	0.00288286788913289	0.00262327980573366	0.0419065350673816	0.0456750630092971
EPB41	0.00288286788913289	0.00262327980573366	0.0419065350673816	0.0456750630092971
EPHA10	0.00288286788913289	0.00262327980573366	0.0419065350673816	0.0456750630092971
EPHA2	0.00288286788913289	0.00262327980573366	0.0419065350673816	0.0456750630092971
EPHA8	0.00288286788913289	0.00262327980573366	0.0419065350673816	0.0456750630092971
EPHB2	0.00288286788913289	0.00262327980573366	0.0419065350673816	0.0456750630092971
EPHX4	0.00288286788913289	0.00262327980573366	0.0419065350673816	0.0456750630092971
EPS15	0.00493097672824288	0.00329175322818256	0.0419065350673816	0.0461541067722081
EPS8L3	0.00288286788913289	0.00262327980573366	0.0419065350673816	0.0456750630092971
ERI3	0.00493097672824288	0.00329175322818256	0.0419065350673816	0.0461541067722081
ERICH3	0.00288286788913289	0.00262327980573366	0.0419065350673816	0.0456750630092971
ERMAP	0.00493097672824288	0.00329175322818256	0.0419065350673816	0.0461541067722081
ERRFI1	0.00288286788913289	0.00262327980573366	0.0419065350673816	0.0456750630092971
ESAM	0.00493097672824288	0.0117068260011222	0.0419065350673816	0.0990840152386549
ESPN	0.00288286788913289	0.00262327980573366	0.0419065350673816	0.0456750630092971
ESRRA	0.00493097672824288	0.0117068260011222	0.0419065350673816	0.0990840152386549
ETS1	0.00493097672824288	0.0117068260011222	0.0419065350673816	0.0990840152386549
EVA1B	0.00288286788913289	0.00262327980573366	0.0419065350673816	0.0456750630092971
EVI5	0.00288286788913289	0.00262327980573366	0.0419065350673816	0.0456750630092971
EXOSC10	0.00288286788913289	0.00262327980573366	0.0419065350673816	0.0456750630092971
EXPH5	0.0028828678891329	0.00748517410350884	0.0419065350673816	0.0942137970833247
EXT2	0.00165098890537815	0.00176300384089152	0.0419065350673816	0.0456750630092971
EXTL1	0.00288286788913289	0.00262327980573366	0.0419065350673816	0.0456750630092971
EXTL2	0.00288286788913289	0.00262327980573366	0.0419065350673816	0.0456750630092971
EYA3	0.00288286788913289	0.00262327980573366	0.0419065350673816	0.0456750630092971
F10	0.00120620991079548	0.00337474915663752	0.0419065350673816	0.0472821190286666
F11	0.00587583342762386	0.0116147272757714	0.0498680828772937	0.0990840152386549
F2	0.00491695461126114	0.00553550029122824	0.0419065350673816	0.0728076473192601
F3	0.000954215848547328	0.00187023522572581	0.0419065350673816	0.0456750630092971
F7	0.00120620991079548	0.00359553224952301	0.0419065350673816	0.050223908369653
FAAH	0.00493097672824288	0.00329175322818256	0.0419065350673816	0.0461541067722081
FAAP20	0.00493097672824288	0.00548005460080566	0.0419065350673816	0.0722045775700479
FABP3	0.00288286788913289	0.00262327980573366	0.0419065350673816	0.0456750630092971
FADD	0.00493097672824288	0.0117068260011222	0.0419065350673816	0.0990840152386549
FADS1	0.00493097672824288	0.0117068260011222	0.0419065350673816	0.0990840152386549
FADS2	0.00493097672824288	0.0117068260011222	0.0419065350673816	0.0990840152386549
FADS3	0.00493097672824288	0.0117068260011222	0.0419065350673816	0.0990840152386549
FAM102B	0.00288286788913289	0.00262327980573366	0.0419065350673816	0.0456750630092971
FAM110D	0.00288286788913289	0.00262327980573366	0.0419065350673816	0.0456750630092971
FAM118B	0.00493097672824288	0.0117068260011222	0.0419065350673816	0.0990840152386549
FAM131C	0.00288286788913289	0.00262327980573366	0.0419065350673816	0.0456750630092971
FAM151A	0.00493097672824288	0.00329175322818256	0.0419065350673816	0.0461541067722081
FAM160A2	0.00165098890537815	0.00177308795588074	0.0419065350673816	0.0456750630092971
FAM167B	0.00288286788913289	0.00262327980573366	0.0419065350673816	0.0456750630092971
FAM168A	0.00493097672824288	0.0117068260011222	0.0419065350673816	0.0990840152386549
FAM180B	0.00165098890537815	0.00176300384089152	0.0419065350673816	0.0456750630092971
FAM181B	0.00493097672824288	0.0117068260011222	0.0419065350673816	0.0990840152386549
FAM183A	0.00493097672824288	0.00329175322818256	0.0419065350673816	0.0461541067722081
FAM19A3	0.00288286788913289	0.00262327980573366	0.0419065350673816	0.0456750630092971
FAM213B	0.00493097672824288	0.00548005460080566	0.0419065350673816	0.0722045775700479
FAM229A	0.00288286788913289	0.00262327980573366	0.0419065350673816	0.0456750630092971
FAM231AP	0.00288286788913289	0.00262327980573366	0.0419065350673816	0.0456750630092971
FAM231BP	0.00288286788913289	0.00262327980573366	0.0419065350673816	0.0456750630092971
FAM231C	0.00288286788913289	0.00262327980573366	0.0419065350673816	0.0456750630092971
FAM43B	0.00288286788913289	0.00262327980573366	0.0419065350673816	0.0456750630092971
FAM69A	0.00288286788913289	0.00262327980573366	0.0419065350673816	0.0456750630092971
FAM72B	0.00288286788913289	0.00255327084638923	0.0419065350673816	0.0456750630092971
FAM76A	0.00288286788913289	0.00262327980573366	0.0419065350673816	0.0456750630092971
FAM76B	0.00493097672824288	0.0117068260011222	0.0419065350673816	0.0990840152386549
FAM86C1	0.00493097672824288	0.0117068260011222	0.0419065350673816	0.0990840152386549
FAM89B	0.00493097672824288	0.0117068260011222	0.0419065350673816	0.0990840152386549
FANCF	0.000923571391352351	0.00143732953898354	0.0419065350673816	0.0456750630092971
FAT3	0.00493097672824288	0.0117068260011222	0.0419065350673816	0.0990840152386549
FAU	0.00493097672824288	0.0117068260011222	0.0419065350673816	0.0990840152386549
FBLIM1	0.00288286788913289	0.00262327980573366	0.0419065350673816	0.0456750630092971
FBXO2	0.00288286788913289	0.00262327980573366	0.0419065350673816	0.0456750630092971
FBXO3	0.000923571391352351	0.00143732953898354	0.0419065350673816	0.0456750630092971
FBXO42	0.00288286788913289	0.00262327980573366	0.0419065350673816	0.0456750630092971
FBXO44	0.00288286788913289	0.00262327980573366	0.0419065350673816	0.0456750630092971
FBXO6	0.00288286788913289	0.00262327980573366	0.0419065350673816	0.0456750630092971
FCGR1B	0.00288286788913289	0.00255327084638923	0.0419065350673816	0.0456750630092971
FCHSD2	0.00493097672824288	0.0117068260011222	0.0419065350673816	0.0990840152386549
FCN3	0.00288286788913289	0.00262327980573366	0.0419065350673816	0.0456750630092971
FDX1	0.0028828678891329	0.00748517410350884	0.0419065350673816	0.0942137970833247
FDXACB1	0.00493097672824288	0.0117068260011222	0.0419065350673816	0.0990840152386549
FEN1	0.00493097672824288	0.0117068260011222	0.0419065350673816	0.0990840152386549
FERMT3	0.00493097672824288	0.0117068260011222	0.0419065350673816	0.0990840152386549
FEZ1	0.00493097672824288	0.0117068260011222	0.0419065350673816	0.0990840152386549
FGF19	0.00493097672824288	0.0117068260011222	0.0419065350673816	0.0990840152386549
FGF3	0.00493097672824288	0.0117068260011222	0.0419065350673816	0.0990840152386549
FGF4	0.00493097672824288	0.0117068260011222	0.0419065350673816	0.0990840152386549
FGGY	0.00288286788913289	0.00262327980573366	0.0419065350673816	0.0456750630092971
FGR	0.00288286788913289	0.00262327980573366	0.0419065350673816	0.0456750630092971
FHAD1	0.00288286788913289	0.00262327980573366	0.0419065350673816	0.0456750630092971
FHL3	0.00288286788913289	0.00262327980573366	0.0419065350673816	0.0456750630092971
FIBIN	0.000923571391352351	0.00143732953898354	0.0419065350673816	0.0456750630092971
FIBP	0.00493097672824288	0.0117068260011222	0.0419065350673816	0.0990840152386549
FJX1	0.00165098890537815	0.00176300384089152	0.0419065350673816	0.0456750630092971
FKBP2	0.00493097672824288	0.0117068260011222	0.0419065350673816	0.0990840152386549
FLI1	0.00493097672824288	0.0117068260011222	0.0419065350673816	0.0990840152386549
FLRT1	0.00493097672824288	0.0117068260011222	0.0419065350673816	0.0990840152386549
FNBP1L	0.00288286788913289	0.00262327980573366	0.0419065350673816	0.0456750630092971
FNBP4	0.00165098890537815	0.00176300384089152	0.0419065350673816	0.0456750630092971
FNDC10	0.00493097672824288	0.00548005460080566	0.0419065350673816	0.0722045775700479
FNDC5	0.00288286788913289	0.00262327980573366	0.0419065350673816	0.0456750630092971
FNDC7	0.00288286788913289	0.00262327980573366	0.0419065350673816	0.0456750630092971
FOLH1	0.00493097672824288	0.00431381675298768	0.0419065350673816	0.0598075280873172
FOLH1B	0.00493097672824288	0.0117068260011222	0.0419065350673816	0.0990840152386549
FOLR1	0.00493097672824288	0.0117068260011222	0.0419065350673816	0.0990840152386549
FOLR2	0.00493097672824288	0.0117068260011222	0.0419065350673816	0.0990840152386549
FOLR3	0.00493097672824288	0.0117068260011222	0.0419065350673816	0.0990840152386549
FOSL1	0.00493097672824288	0.0117068260011222	0.0419065350673816	0.0990840152386549
FOXD2	0.00493097672824288	0.00329175322818256	0.0419065350673816	0.0461541067722081
FOXD3	0.00493097672824288	0.00329175322818256	0.0419065350673816	0.0461541067722081
FOXE3	0.00493097672824288	0.00329175322818256	0.0419065350673816	0.0461541067722081
FOXJ3	0.00493097672824288	0.00329175322818256	0.0419065350673816	0.0461541067722081
FOXO6	0.00493097672824288	0.00329175322818256	0.0419065350673816	0.0461541067722081
FOXR1	0.00493097672824288	0.0117068260011222	0.0419065350673816	0.0990840152386549
FOXRED1	0.00493097672824288	0.0117068260011222	0.0419065350673816	0.0990840152386549
FPGT	0.00288286788913289	0.00262327980573366	0.0419065350673816	0.0456750630092971
FPGT-TNNI3K	0.00288286788913289	0.00262327980573366	0.0419065350673816	0.0456750630092971
FRMD8	0.00493097672824288	0.0117068260011222	0.0419065350673816	0.0990840152386549
FRRS1	0.00288286788913289	0.00262327980573366	0.0419065350673816	0.0456750630092971
FSHB	0.000923571391352351	0.00143732953898354	0.0419065350673816	0.0456750630092971
FTH1	0.00493097672824288	0.0117068260011222	0.0419065350673816	0.0990840152386549
FUBP1	0.00288286788913289	0.00262327980573366	0.0419065350673816	0.0456750630092971
FUCA1	0.00288286788913289	0.00262327980573366	0.0419065350673816	0.0456750630092971
FUT4	0.00493097672824288	0.0117068260011222	0.0419065350673816	0.0990840152386549
FXYD2	0.00493097672824288	0.0117068260011222	0.0419065350673816	0.0990840152386549
FXYD6	0.00493097672824288	0.0117068260011222	0.0419065350673816	0.0990840152386549
FXYD6-FXYD2	0.00493097672824288	0.0117068260011222	0.0419065350673816	0.0990840152386549
FYB2	0.00493097672824288	0.00329175322818256	0.0419065350673816	0.0461541067722081
FZD4	0.00493097672824288	0.0117068260011222	0.0419065350673816	0.0990840152386549
GAB2	0.00493097672824288	0.0117068260011222	0.0419065350673816	0.0990840152386549
GABRD	0.00493097672824288	0.00548005460080566	0.0419065350673816	0.0722045775700479
GADD45A	0.00493097672824288	0.00329175322818256	0.0419065350673816	0.0461541067722081
GAL3ST3	0.00493097672824288	0.0117068260011222	0.0419065350673816	0.0990840152386549
GALE	0.00288286788913289	0.00262327980573366	0.0419065350673816	0.0456750630092971
GALNT18	0.000923571391352351	0.00143732953898354	0.0419065350673816	0.0456750630092971
GALNT4	0.000923571391352355	0.00287601794952721	0.0419065350673816	0.0461541067722081
GANAB	0.00493097672824288	0.0117068260011222	0.0419065350673816	0.0990840152386549
GAS2	0.000923571391352351	0.00143732953898354	0.0419065350673816	0.0456750630092971
GBP2	0.00288286788913289	0.00262327980573366	0.0419065350673816	0.0456750630092971
GBP3	0.00288286788913289	0.00262327980573366	0.0419065350673816	0.0456750630092971
GBP4	0.00288286788913289	0.00262327980573366	0.0419065350673816	0.0456750630092971
GBP5	0.00288286788913289	0.00262327980573366	0.0419065350673816	0.0456750630092971
GBP6	0.00288286788913289	0.00262327980573366	0.0419065350673816	0.0456750630092971
GBP7	0.00288286788913289	0.00262327980573366	0.0419065350673816	0.0456750630092971
GC	0.00587583342762386	0.0264217169017563	0.0498680828772937	0.208345779541948
GCLM	0.00288286788913289	0.00262327980573366	0.0419065350673816	0.0456750630092971
GDAP2	0.00288286788913289	0.00262327980573366	0.0419065350673816	0.0456750630092971
GDPD4	0.00493097672824288	0.0117068260011222	0.0419065350673816	0.0990840152386549
GDPD5	0.00493097672824288	0.0117068260011222	0.0419065350673816	0.0990840152386549
GFI1	0.00288286788913289	0.00262327980573366	0.0419065350673816	0.0456750630092971
GIF	0.00493097672824288	0.0117068260011222	0.0419065350673816	0.0990840152386549
GIPC2	0.00288286788913289	0.00262327980573366	0.0419065350673816	0.0456750630092971
GJA4	0.00288286788913289	0.00262327980573366	0.0419065350673816	0.0456750630092971
GJA9	0.00493097672824288	0.00329175322818256	0.0419065350673816	0.0461541067722081
GJB3	0.00288286788913289	0.00262327980573366	0.0419065350673816	0.0456750630092971
GJB4	0.00288286788913289	0.00262327980573366	0.0419065350673816	0.0456750630092971
GJB5	0.00288286788913289	0.00262327980573366	0.0419065350673816	0.0456750630092971
GLB1	0.00359498948702616	0.00890978879918848	0.0419065350673816	0.0990840152386549
GLIS1	0.00493097672824288	0.00329175322818256	0.0419065350673816	0.0461541067722081
GLMN	0.00288286788913289	0.00262327980573366	0.0419065350673816	0.0456750630092971
GMEB1	0.00288286788913289	0.00262327980573366	0.0419065350673816	0.0456750630092971
GNAI3	0.00288286788913289	0.00262327980573366	0.0419065350673816	0.0456750630092971
GNAT2	0.00288286788913289	0.00262327980573366	0.0419065350673816	0.0456750630092971
GNB1	0.00493097672824288	0.00548005460080566	0.0419065350673816	0.0722045775700479
GNG12	0.00493097672824288	0.00329175322818256	0.0419065350673816	0.0461541067722081
GNG3	0.00493097672824288	0.0117068260011222	0.0419065350673816	0.0990840152386549
GNG5	0.00288286788913289	0.00262327980573366	0.0419065350673816	0.0456750630092971
GNL2	0.000265908384889858	0.000289021250983807	0.0419065350673816	0.0456750630092971
GPATCH3	0.00288286788913289	0.00262327980573366	0.0419065350673816	0.0456750630092971
GPBP1L1	0.00493097672824288	0.00329175322818256	0.0419065350673816	0.0461541067722081
GPHA2	0.00493097672824288	0.0117068260011222	0.0419065350673816	0.0990840152386549
GPN2	0.00288286788913289	0.00262327980573366	0.0419065350673816	0.0456750630092971
GPR137	0.00493097672824288	0.0117068260011222	0.0419065350673816	0.0990840152386549
GPR152	0.00493097672824288	0.0117068260011222	0.0419065350673816	0.0990840152386549
GPR153	0.00288286788913289	0.00262327980573366	0.0419065350673816	0.0456750630092971
GPR157	0.00288286788913289	0.00262327980573366	0.0419065350673816	0.0456750630092971
GPR3	0.00288286788913289	0.00262327980573366	0.0419065350673816	0.0456750630092971
GPR61	0.00288286788913289	0.00262327980573366	0.0419065350673816	0.0456750630092971
GPR83	0.00493097672824288	0.0117068260011222	0.0419065350673816	0.0990840152386549
GPR88	0.00288286788913289	0.00262327980573366	0.0419065350673816	0.0456750630092971
GPSM2	0.00288286788913289	0.00262327980573366	0.0419065350673816	0.0456750630092971
GPX7	0.00493097672824288	0.00329175322818256	0.0419065350673816	0.0461541067722081
GRAMD1B	0.00493097672824288	0.0117068260011222	0.0419065350673816	0.0990840152386549
GRB2	0.000923571391352355	0.00118304339314736	0.0419065350673816	0.0456750630092971
GRHL3	0.00288286788913289	0.00262327980573366	0.0419065350673816	0.0456750630092971
GRIA4	0.0028828678891329	0.00748517410350884	0.0419065350673816	0.0942137970833247
GRIK3	0.00288286788913289	0.00262327980573366	0.0419065350673816	0.0456750630092971
GRIK4	0.00493097672824288	0.0117068260011222	0.0419065350673816	0.0990840152386549
GRK2	0.00493097672824288	0.0117068260011222	0.0419065350673816	0.0990840152386549
GRM5	0.00493097672824288	0.0117068260011222	0.0419065350673816	0.0990840152386549
GSTM1	0.00288286788913289	0.00262327980573366	0.0419065350673816	0.0456750630092971
GSTM2	0.00288286788913289	0.00262327980573366	0.0419065350673816	0.0456750630092971
GSTM3	0.00288286788913289	0.00262327980573366	0.0419065350673816	0.0456750630092971
GSTM4	0.00288286788913289	0.00262327980573366	0.0419065350673816	0.0456750630092971
GSTM5	0.00288286788913289	0.00262327980573366	0.0419065350673816	0.0456750630092971
GSTP1	0.00493097672824288	0.0117068260011222	0.0419065350673816	0.0990840152386549
GTF2B	0.00288286788913289	0.00262327980573366	0.0419065350673816	0.0456750630092971
GTF2H1	0.000923571391352351	0.00143732953898354	0.0419065350673816	0.0456750630092971
GUCA2A	0.00493097672824288	0.00329175322818256	0.0419065350673816	0.0461541067722081
GUCA2B	0.00493097672824288	0.00329175322818256	0.0419065350673816	0.0461541067722081
GUCY1A2	0.0028828678891329	0.00748517410350884	0.0419065350673816	0.0942137970833247
GVQW3	0.00493097672824288	0.0117068260011222	0.0419065350673816	0.0990840152386549
H2AFX	0.00493097672824288	0.0117068260011222	0.0419065350673816	0.0990840152386549
H6PD	0.00288286788913289	0.00262327980573366	0.0419065350673816	0.0456750630092971
HAO2	0.00288286788913289	0.00262327980573366	0.0419065350673816	0.0456750630092971
HARBI1	0.00165098890537815	0.00176300384089152	0.0419065350673816	0.0456750630092971
HBE1	0.00165098890537815	0.00177308795588074	0.0419065350673816	0.0456750630092971
HBG1	0.00165098890537815	0.00177308795588074	0.0419065350673816	0.0456750630092971
HBG2	0.00165098890537815	0.00177308795588074	0.0419065350673816	0.0456750630092971
HCRTR1	0.00288286788913289	0.00262327980573366	0.0419065350673816	0.0456750630092971
HDAC1	0.00288286788913289	0.00262327980573366	0.0419065350673816	0.0456750630092971
HECTD3	0.00493097672824288	0.00329175322818256	0.0419065350673816	0.0461541067722081
HENMT1	0.00288286788913289	0.00262327980573366	0.0419065350673816	0.0456750630092971
HEPACAM	0.00493097672824288	0.0117068260011222	0.0419065350673816	0.0990840152386549
HEPHL1	0.00493097672824288	0.0117068260011222	0.0419065350673816	0.0990840152386549
HEPN1	0.00493097672824288	0.0117068260011222	0.0419065350673816	0.0990840152386549
HES2	0.00288286788913289	0.00262327980573366	0.0419065350673816	0.0456750630092971
HES3	0.00288286788913289	0.00262327980573366	0.0419065350673816	0.0456750630092971
HES5	0.00493097672824288	0.00548005460080566	0.0419065350673816	0.0722045775700479
HEYL	0.00493097672824288	0.00329175322818256	0.0419065350673816	0.0461541067722081
HFM1	0.00288286788913289	0.00262327980573366	0.0419065350673816	0.0456750630092971
HHLA3	0.00493097672824288	0.00329175322818256	0.0419065350673816	0.0461541067722081
HID1	0.00165098890537815	0.00438122501379681	0.0419065350673816	0.0606967921747332
HIKESHI	0.00493097672824288	0.0117068260011222	0.0419065350673816	0.0990840152386549
HINFP	0.00493097672824288	0.0117068260011222	0.0419065350673816	0.0990840152386549
HIPK1	0.00288286788913289	0.00262327980573366	0.0419065350673816	0.0456750630092971
HIPK3	0.000923571391352351	0.00143732953898354	0.0419065350673816	0.0456750630092971
HIVEP3	0.00493097672824288	0.00329175322818256	0.0419065350673816	0.0461541067722081
HMBS	0.00493097672824288	0.0117068260011222	0.0419065350673816	0.0990840152386549
HMGB4	0.00288286788913289	0.00262327980573366	0.0419065350673816	0.0456750630092971
HMGCL	0.00288286788913289	0.00262327980573366	0.0419065350673816	0.0456750630092971
HMGCS2	0.00288286788913289	0.00262327980573366	0.0419065350673816	0.0456750630092971
HMGN2	0.00288286788913289	0.00262327980573366	0.0419065350673816	0.0456750630092971
HNRNPCL1	0.00288286788913289	0.00262327980573366	0.0419065350673816	0.0456750630092971
HNRNPCL2	0.00288286788913289	0.00262327980573366	0.0419065350673816	0.0456750630092971
HNRNPCL3	0.00288286788913289	0.00262327980573366	0.0419065350673816	0.0456750630092971
HNRNPCL4	0.00288286788913289	0.00262327980573366	0.0419065350673816	0.0456750630092971
HNRNPR	0.00288286788913289	0.00262327980573366	0.0419065350673816	0.0456750630092971
HNRNPUL2	0.00493097672824288	0.0117068260011222	0.0419065350673816	0.0990840152386549
HOOK1	0.00288286788913289	0.00262327980573366	0.0419065350673816	0.0456750630092971
HP1BP3	0.00288286788913289	0.00262327980573366	0.0419065350673816	0.0456750630092971
HPCA	0.00288286788913289	0.00262327980573366	0.0419065350673816	0.0456750630092971
HPCAL4	0.00493097672824288	0.00329175322818256	0.0419065350673816	0.0461541067722081
HPDL	0.00493097672824288	0.00329175322818256	0.0419065350673816	0.0461541067722081
HPS5	0.000923571391352351	0.00143732953898354	0.0419065350673816	0.0456750630092971
HPX	0.00165098890537815	0.00177308795588074	0.0419065350673816	0.0456750630092971
HRASLS2	0.00493097672824288	0.0117068260011222	0.0419065350673816	0.0990840152386549
HRASLS5	0.00493097672824288	0.0117068260011222	0.0419065350673816	0.0990840152386549
HS2ST1	0.00288286788913289	0.00262327980573366	0.0419065350673816	0.0456750630092971
HSD17B12	0.00165098890537815	0.00176300384089152	0.0419065350673816	0.0456750630092971
HSD3B1	0.00288286788913289	0.00262327980573366	0.0419065350673816	0.0456750630092971
HSD3B2	0.00288286788913289	0.00262327980573366	0.0419065350673816	0.0456750630092971
HSPA8	0.00493097672824288	0.0117068260011222	0.0419065350673816	0.0990840152386549
HSPB11	0.00493097672824288	0.00329175322818256	0.0419065350673816	0.0461541067722081
HSPB2	0.00493097672824288	0.0117068260011222	0.0419065350673816	0.0990840152386549
HSPB7	0.00288286788913289	0.00262327980573366	0.0419065350673816	0.0456750630092971
HSPG2	0.00288286788913289	0.00262327980573366	0.0419065350673816	0.0456750630092971
HTATIP2	0.00165098890537815	0.0022219846603724	0.0419065350673816	0.0456750630092971
HTR1D	0.00288286788913289	0.00262327980573366	0.0419065350673816	0.0456750630092971
HTR3A	0.00493097672824288	0.0117068260011222	0.0419065350673816	0.0990840152386549
HTR3B	0.00493097672824288	0.0117068260011222	0.0419065350673816	0.0990840152386549
HTR6	0.00288286788913289	0.00262327980573366	0.0419065350673816	0.0456750630092971
HYI	0.00493097672824288	0.00329175322818256	0.0419065350673816	0.0461541067722081
HYLS1	0.00493097672824288	0.0117068260011222	0.0419065350673816	0.0990840152386549
HYOU1	0.00493097672824288	0.0117068260011222	0.0419065350673816	0.0990840152386549
ICMT	0.00288286788913289	0.00262327980573366	0.0419065350673816	0.0456750630092971
ID3	0.000265908384889858	0.000289021250983807	0.0419065350673816	0.0456750630092971
IFFO2	0.00288286788913289	0.00262327980573366	0.0419065350673816	0.0456750630092971
IFI44	0.00288286788913289	0.00262327980573366	0.0419065350673816	0.0456750630092971
IFI44L	0.00288286788913289	0.00262327980573366	0.0419065350673816	0.0456750630092971
IFI6	0.00288286788913289	0.00262327980573366	0.0419065350673816	0.0456750630092971
IFNLR1	0.00288286788913289	0.00262327980573366	0.0419065350673816	0.0456750630092971
IFT46	0.00493097672824288	0.0117068260011222	0.0419065350673816	0.0990840152386549
IGHMBP2	0.00493097672824288	0.0117068260011222	0.0419065350673816	0.0990840152386549
IGSF21	0.00288286788913289	0.00262327980573366	0.0419065350673816	0.0456750630092971
IGSF22	0.000923571391352351	0.00143732953898354	0.0419065350673816	0.0456750630092971
IGSF3	0.00288286788913289	0.00262327980573366	0.0419065350673816	0.0456750630092971
IL10RA	0.00493097672824288	0.0117068260011222	0.0419065350673816	0.0990840152386549
IL12RB2	0.00493097672824288	0.00329175322818256	0.0419065350673816	0.0461541067722081
IL18	0.00493097672824288	0.0117068260011222	0.0419065350673816	0.0990840152386549
IL18BP	0.00493097672824288	0.0117068260011222	0.0419065350673816	0.0990840152386549
IL22RA1	0.00288286788913289	0.00262327980573366	0.0419065350673816	0.0456750630092971
IL23R	0.00493097672824288	0.00329175322818256	0.0419065350673816	0.0461541067722081
ILK	0.00165098890537815	0.00177308795588074	0.0419065350673816	0.0456750630092971
IMMP1L	0.000923571391352351	0.00143732953898354	0.0419065350673816	0.0456750630092971
INCENP	0.00493097672824288	0.0117068260011222	0.0419065350673816	0.0990840152386549
ING1	0.000923571391352355	0.00343012582450461	0.0419065350673816	0.0479856005780472
INKA2	0.00288286788913289	0.00262327980573366	0.0419065350673816	0.0456750630092971
INPP5B	0.00288286788913289	0.00262327980573366	0.0419065350673816	0.0456750630092971
INPPL1	0.00493097672824288	0.0117068260011222	0.0419065350673816	0.0990840152386549
INSC	0.000923571391352351	0.00143732953898354	0.0419065350673816	0.0456750630092971
INSL5	0.00493097672824288	0.00329175322818256	0.0419065350673816	0.0461541067722081
INTS11	0.00493097672824288	0.00548005460080566	0.0419065350673816	0.0722045775700479
INTS4	0.00493097672824288	0.0117068260011222	0.0419065350673816	0.0990840152386549
INTS5	0.00493097672824288	0.0117068260011222	0.0419065350673816	0.0990840152386549
IPO13	0.00493097672824288	0.00329175322818256	0.0419065350673816	0.0461541067722081
IPO7	0.00165098890537815	0.00177308795588074	0.0419065350673816	0.0456750630092971
IPP	0.00493097672824288	0.00329175322818256	0.0419065350673816	0.0461541067722081
IQCC	0.00288286788913289	0.00262327980573366	0.0419065350673816	0.0456750630092971
ITGB3BP	0.00493097672824288	0.00329175322818256	0.0419065350673816	0.0461541067722081
IZUMO1R	0.00493097672824288	0.0117068260011222	0.0419065350673816	0.0990840152386549
JAK1	0.00493097672824288	0.00329175322818256	0.0419065350673816	0.0461541067722081
JAML	0.00493097672824288	0.0117068260011222	0.0419065350673816	0.0990840152386549
JHY	0.00493097672824288	0.0117068260011222	0.0419065350673816	0.0990840152386549
JRKL	0.00493097672824288	0.0117068260011222	0.0419065350673816	0.0990840152386549
JUN	0.00493097672824288	0.00329175322818256	0.0419065350673816	0.0461541067722081
KANK4	0.00493097672824288	0.00329175322818256	0.0419065350673816	0.0461541067722081
KAT5	0.00493097672824288	0.0117068260011222	0.0419065350673816	0.0990840152386549
KAZN	0.00288286788913289	0.00262327980573366	0.0419065350673816	0.0456750630092971
KBTBD3	0.00493097672824288	0.00907900271136362	0.0419065350673816	0.0990840152386549
KBTBD4	0.00165098890537815	0.00176300384089152	0.0419065350673816	0.0456750630092971
KCNA10	0.00288286788913289	0.00262327980573366	0.0419065350673816	0.0456750630092971
KCNA2	0.00288286788913289	0.00262327980573366	0.0419065350673816	0.0456750630092971
KCNA3	0.00288286788913289	0.00262327980573366	0.0419065350673816	0.0456750630092971
KCNA4	0.000923571391352351	0.00143732953898354	0.0419065350673816	0.0456750630092971
KCNAB2	0.00493097672824288	0.00548005460080566	0.0419065350673816	0.0722045775700479
KCNC1	0.000923571391352351	0.00143732953898354	0.0419065350673816	0.0456750630092971
KCNC4	0.00288286788913289	0.00262327980573366	0.0419065350673816	0.0456750630092971
KCND3	0.00288286788913289	0.00262327980573366	0.0419065350673816	0.0456750630092971
KCNE3	0.00493097672824288	0.0117068260011222	0.0419065350673816	0.0990840152386549
KCNJ1	0.00493097672824288	0.0117068260011222	0.0419065350673816	0.0990840152386549
KCNJ11	0.000923571391352351	0.00143732953898354	0.0419065350673816	0.0456750630092971
KCNJ5	0.00493097672824288	0.0117068260011222	0.0419065350673816	0.0990840152386549
KCNK4	0.00493097672824288	0.0117068260011222	0.0419065350673816	0.0990840152386549
KCNK7	0.00493097672824288	0.0117068260011222	0.0419065350673816	0.0990840152386549
KCNQ4	0.00493097672824288	0.00329175322818256	0.0419065350673816	0.0461541067722081
KCTD14	0.00493097672824288	0.0117068260011222	0.0419065350673816	0.0990840152386549
KCTD21	0.00493097672824288	0.0117068260011222	0.0419065350673816	0.0990840152386549
KDELC2	0.0028828678891329	0.00748517410350884	0.0419065350673816	0.0942137970833247
KDF1	0.00288286788913289	0.00262327980573366	0.0419065350673816	0.0456750630092971
KDM1A	0.00288286788913289	0.00262327980573366	0.0419065350673816	0.0456750630092971
KDM2A	0.00493097672824288	0.0117068260011222	0.0419065350673816	0.0990840152386549
KDM4A	0.00493097672824288	0.00329175322818256	0.0419065350673816	0.0461541067722081
KDM4D	0.00493097672824288	0.0117068260011222	0.0419065350673816	0.0990840152386549
KDM4E	0.00493097672824288	0.0117068260011222	0.0419065350673816	0.0990840152386549
KHDRBS1	0.00288286788913289	0.00262327980573366	0.0419065350673816	0.0456750630092971
KIAA0319L	0.00288286788913289	0.00262327980573366	0.0419065350673816	0.0456750630092971
KIAA0754	0.00493097672824288	0.00329175322818256	0.0419065350673816	0.0461541067722081
KIAA1107	0.00288286788913289	0.00262327980573366	0.0419065350673816	0.0456750630092971
KIAA1324	0.00288286788913289	0.00262327980573366	0.0419065350673816	0.0456750630092971
KIAA1522	0.00288286788913289	0.00262327980573366	0.0419065350673816	0.0456750630092971
KIAA1549L	0.000923571391352351	0.00143732953898354	0.0419065350673816	0.0456750630092971
KIAA2013	0.00288286788913289	0.00262327980573366	0.0419065350673816	0.0456750630092971
KIF17	0.00288286788913289	0.00262327980573366	0.0419065350673816	0.0456750630092971
KIF18A	0.000923571391352351	0.00143732953898354	0.0419065350673816	0.0456750630092971
KIF1B	0.00288286788913289	0.00262327980573366	0.0419065350673816	0.0456750630092971
KIF2C	0.00493097672824288	0.00329175322818256	0.0419065350673816	0.0461541067722081
KIRREL3	0.00493097672824288	0.0117068260011222	0.0419065350673816	0.0990840152386549
KLC2	0.00493097672824288	0.0117068260011222	0.0419065350673816	0.0990840152386549
KLF17	0.00493097672824288	0.00329175322818256	0.0419065350673816	0.0461541067722081
KLF18	0.00493097672824288	0.00329175322818256	0.0419065350673816	0.0461541067722081
KLHDC7A	0.00288286788913289	0.00262327980573366	0.0419065350673816	0.0456750630092971
KLHL21	0.00288286788913289	0.00262327980573366	0.0419065350673816	0.0456750630092971
KLHL35	0.00493097672824288	0.0117068260011222	0.0419065350673816	0.0990840152386549
KMT2A	0.00493097672824288	0.0117068260011222	0.0419065350673816	0.0990840152386549
KMT5B	0.00493097672824288	0.0117068260011222	0.0419065350673816	0.0990840152386549
KNCN	0.00493097672824288	0.00329175322818256	0.0419065350673816	0.0461541067722081
KPNA6	0.00288286788913289	0.00262327980573366	0.0419065350673816	0.0456750630092971
KRTAP5-10	0.00493097672824288	0.0117068260011222	0.0419065350673816	0.0990840152386549
KRTAP5-11	0.00493097672824288	0.0117068260011222	0.0419065350673816	0.0990840152386549
KRTAP5-7	0.00493097672824288	0.0117068260011222	0.0419065350673816	0.0990840152386549
KRTAP5-8	0.00493097672824288	0.0117068260011222	0.0419065350673816	0.0990840152386549
KRTAP5-9	0.00493097672824288	0.0117068260011222	0.0419065350673816	0.0990840152386549
KSR1	0.00165098890537815	0.00204016431425611	0.0419065350673816	0.0456750630092971
KTI12	0.00493097672824288	0.00329175322818256	0.0419065350673816	0.0461541067722081
KYAT3	0.00288286788913289	0.00262327980573366	0.0419065350673816	0.0456750630092971
L1TD1	0.00493097672824288	0.00329175322818256	0.0419065350673816	0.0461541067722081
LACTBL1	0.00288286788913289	0.00262327980573366	0.0419065350673816	0.0456750630092971
LAMTOR1	0.00493097672824288	0.0117068260011222	0.0419065350673816	0.0990840152386549
LAMTOR5	0.00288286788913289	0.00262327980573366	0.0419065350673816	0.0456750630092971
LAPTM5	0.00288286788913289	0.00262327980573366	0.0419065350673816	0.0456750630092971
LARGE2	0.00165098890537815	0.00176300384089152	0.0419065350673816	0.0456750630092971
LAYN	0.00493097672824288	0.0117068260011222	0.0419065350673816	0.0990840152386549
LBHD1	0.00493097672824288	0.0117068260011222	0.0419065350673816	0.0990840152386549
LCK	0.00288286788913289	0.00262327980573366	0.0419065350673816	0.0456750630092971
LCN6	0.000503091931889281	0.00105559637332048	0.0419065350673816	0.0456750630092971
LDHA	0.000923571391352351	0.00143732953898354	0.0419065350673816	0.0456750630092971
LDHAL6A	0.000923571391352351	0.00143732953898354	0.0419065350673816	0.0456750630092971
LDHC	0.000923571391352351	0.00143732953898354	0.0419065350673816	0.0456750630092971
LDLRAD1	0.00493097672824288	0.00329175322818256	0.0419065350673816	0.0461541067722081
LDLRAD2	0.00288286788913289	0.00262327980573366	0.0419065350673816	0.0456750630092971
LDLRAD3	0.00165098890537815	0.00176300384089152	0.0419065350673816	0.0456750630092971
LDLRAP1	0.00288286788913289	0.00262327980573366	0.0419065350673816	0.0456750630092971
LEPR	0.00493097672824288	0.00329175322818256	0.0419065350673816	0.0461541067722081
LEPROT	0.00493097672824288	0.00329175322818256	0.0419065350673816	0.0461541067722081
LEXM	0.00493097672824288	0.00329175322818256	0.0419065350673816	0.0461541067722081
LGALS12	0.00493097672824288	0.0117068260011222	0.0419065350673816	0.0990840152386549
LGR4	0.000923571391352351	0.00143732953898354	0.0419065350673816	0.0456750630092971
LHX8	0.00288286788913289	0.00262327980573366	0.0419065350673816	0.0456750630092971
LIN28A	0.00288286788913289	0.00262327980573366	0.0419065350673816	0.0456750630092971
LIN7C	0.000923571391352351	0.00143732953898354	0.0419065350673816	0.0456750630092971
LIPT2	0.00493097672824288	0.0117068260011222	0.0419065350673816	0.0990840152386549
LMO4	0.00288286788913289	0.00262327980573366	0.0419065350673816	0.0456750630092971
LOC100128242	0.00493097672824288	0.0117068260011222	0.0419065350673816	0.0990840152386549
LOC100287896	0.00493097672824288	0.0117068260011222	0.0419065350673816	0.0990840152386549
LOC101927844	0.00288286788913289	0.00262327980573366	0.0419065350673816	0.0456750630092971
LOC101928436	0.00288286788913289	0.00262327980573366	0.0419065350673816	0.0456750630092971
LOC102723383	0.00288286788913289	0.00262327980573366	0.0419065350673816	0.0456750630092971
LOC102724265	0.00493097672824288	0.0117068260011222	0.0419065350673816	0.0990840152386549
LOC102724957	0.000923571391352351	0.00143732953898354	0.0419065350673816	0.0456750630092971
LOC105378696	0.00493097672824288	0.00329175322818256	0.0419065350673816	0.0461541067722081
LOC110117498	0.00493097672824288	0.00329175322818256	0.0419065350673816	0.0461541067722081
LOC110117498-PIK3R3	0.00493097672824288	0.00329175322818256	0.0419065350673816	0.0461541067722081
LOC403312	0.00493097672824288	0.0117068260011222	0.0419065350673816	0.0990840152386549
LPAR3	0.00288286788913289	0.00262327980573366	0.0419065350673816	0.0456750630092971
LPL	0.000503091931889283	0.000678344704641173	0.0419065350673816	0.0456750630092971
LRFN4	0.00493097672824288	0.0117068260011222	0.0419065350673816	0.0990840152386549
LRIF1	0.00288286788913289	0.00262327980573366	0.0419065350673816	0.0456750630092971
LRIG2	0.00288286788913289	0.00262327980573366	0.0419065350673816	0.0456750630092971
LRP6	0.000923571391352355	0.00287601794952721	0.0419065350673816	0.0461541067722081
LRRC10B	0.00493097672824288	0.0117068260011222	0.0419065350673816	0.0990840152386549
LRRC32	0.00493097672824288	0.0117068260011222	0.0419065350673816	0.0990840152386549
LRRC38	0.00288286788913289	0.00262327980573366	0.0419065350673816	0.0456750630092971
LRRC39	0.00288286788913289	0.00262327980573366	0.0419065350673816	0.0456750630092971
LRRC40	0.00493097672824288	0.00329175322818256	0.0419065350673816	0.0461541067722081
LRRC41	0.00493097672824288	0.00329175322818256	0.0419065350673816	0.0461541067722081
LRRC42	0.00493097672824288	0.00329175322818256	0.0419065350673816	0.0461541067722081
LRRC47	0.00493097672824288	0.00548005460080566	0.0419065350673816	0.0722045775700479
LRRC4C	0.00165098890537815	0.00176300384089152	0.0419065350673816	0.0456750630092971
LRRC53	0.00288286788913289	0.00262327980573366	0.0419065350673816	0.0456750630092971
LRRC55	0.00493097672824288	0.0117068260011222	0.0419065350673816	0.0990840152386549
LRRC7	0.00493097672824288	0.00329175322818256	0.0419065350673816	0.0461541067722081
LRRC8B	0.00288286788913289	0.00262327980573366	0.0419065350673816	0.0456750630092971
LRRC8C	0.00288286788913289	0.00262327980573366	0.0419065350673816	0.0456750630092971
LRRC8D	0.00288286788913289	0.00262327980573366	0.0419065350673816	0.0456750630092971
LRRIQ3	0.00288286788913289	0.00262327980573366	0.0419065350673816	0.0456750630092971
LRRN4CL	0.00493097672824288	0.0117068260011222	0.0419065350673816	0.0990840152386549
LRTOMT	0.00493097672824288	0.0117068260011222	0.0419065350673816	0.0990840152386549
LSM10	0.00288286788913289	0.00262327980573366	0.0419065350673816	0.0456750630092971
LTBP3	0.00493097672824288	0.0117068260011222	0.0419065350673816	0.0990840152386549
LTO1	0.00493097672824288	0.0117068260011222	0.0419065350673816	0.0990840152386549
LURAP1	0.00493097672824288	0.00329175322818256	0.0419065350673816	0.0461541067722081
LUZP1	0.00288286788913289	0.00262327980573366	0.0419065350673816	0.0456750630092971
LUZP2	0.000923571391352351	0.00143732953898354	0.0419065350673816	0.0456750630092971
LYPLA2	0.00288286788913289	0.00262327980573366	0.0419065350673816	0.0456750630092971
LYVE1	0.000923571391352351	0.00143732953898354	0.0419065350673816	0.0456750630092971
LZIC	0.00288286788913289	0.00262327980573366	0.0419065350673816	0.0456750630092971
MAB21L3	0.00288286788913289	0.00262327980573366	0.0419065350673816	0.0456750630092971
MACF1	0.00493097672824288	0.00329175322818256	0.0419065350673816	0.0461541067722081
MACO1	0.00288286788913289	0.00262327980573366	0.0419065350673816	0.0456750630092971
MACROD1	0.00493097672824288	0.0117068260011222	0.0419065350673816	0.0990840152386549
MAD2L2	0.00288286788913289	0.00262327980573366	0.0419065350673816	0.0456750630092971
MADD	0.00165098890537815	0.00176300384089152	0.0419065350673816	0.0456750630092971
MAGI3	0.00288286788913289	0.00262327980573366	0.0419065350673816	0.0456750630092971
MAGOH	0.00493097672824288	0.00329175322818256	0.0419065350673816	0.0461541067722081
MAJIN	0.00493097672824288	0.0117068260011222	0.0419065350673816	0.0990840152386549
MAML2	0.00493097672824288	0.0117068260011222	0.0419065350673816	0.0990840152386549
MAN1A2	0.00288286788913289	0.00262327980573366	0.0419065350673816	0.0456750630092971
MAN1C1	0.00288286788913289	0.00262327980573366	0.0419065350673816	0.0456750630092971
MANEAL	0.00288286788913289	0.00262327980573366	0.0419065350673816	0.0456750630092971
MAP3K11	0.00493097672824288	0.0117068260011222	0.0419065350673816	0.0990840152386549
MAP3K6	0.00288286788913289	0.00262327980573366	0.0419065350673816	0.0456750630092971
MAP4K2	0.00493097672824288	0.0117068260011222	0.0419065350673816	0.0990840152386549
MAP7D1	0.00288286788913289	0.00262327980573366	0.0419065350673816	0.0456750630092971
MAPK8IP1	0.00165098890537815	0.00176300384089152	0.0419065350673816	0.0456750630092971
MARCKSL1	0.00288286788913289	0.00262327980573366	0.0419065350673816	0.0456750630092971
MARK2	0.00493097672824288	0.0117068260011222	0.0419065350673816	0.0990840152386549
MASP2	0.00288286788913289	0.00262327980573366	0.0419065350673816	0.0456750630092971
MAST2	0.00493097672824288	0.00329175322818256	0.0419065350673816	0.0461541067722081
MATN1	0.00288286788913289	0.00262327980573366	0.0419065350673816	0.0456750630092971
MCAM	0.00493097672824288	0.0117068260011222	0.0419065350673816	0.0990840152386549
MCOLN2	0.00288286788913289	0.00262327980573366	0.0419065350673816	0.0456750630092971
MCOLN3	0.00288286788913289	0.00262327980573366	0.0419065350673816	0.0456750630092971
MDK	0.00165098890537815	0.00176300384089152	0.0419065350673816	0.0456750630092971
MDS2	0.00288286788913289	0.00262327980573366	0.0419065350673816	0.0456750630092971
ME1	0.00193311499885899	0.00826536907192804	0.0419065350673816	0.0990840152386549
ME3	0.00165098890537815	0.00554150141616071	0.0419065350673816	0.0728076473192601
MEAF6	0.00288286788913289	0.00262327980573366	0.0419065350673816	0.0456750630092971
MECR	0.00288286788913289	0.00262327980573366	0.0419065350673816	0.0456750630092971
MED17	0.00493097672824288	0.0117068260011222	0.0419065350673816	0.0990840152386549
MED18	0.00288286788913289	0.00262327980573366	0.0419065350673816	0.0456750630092971
MED19	0.00493097672824288	0.0117068260011222	0.0419065350673816	0.0990840152386549
MEGF6	0.00493097672824288	0.00548005460080566	0.0419065350673816	0.0722045775700479
METTL15	0.000923571391352351	0.00143732953898354	0.0419065350673816	0.0456750630092971
MFAP2	0.00288286788913289	0.00262327980573366	0.0419065350673816	0.0456750630092971
MFN2	0.00288286788913289	0.00262327980573366	0.0419065350673816	0.0456750630092971
MFRP	0.00493097672824288	0.0117068260011222	0.0419065350673816	0.0990840152386549
MFSD14A	0.00288286788913289	0.00262327980573366	0.0419065350673816	0.0456750630092971
MFSD2A	0.00493097672824288	0.00329175322818256	0.0419065350673816	0.0461541067722081
MIB2	0.00493097672824288	0.00548005460080566	0.0419065350673816	0.0722045775700479
MICAL2	0.000923571391352351	0.00143732953898354	0.0419065350673816	0.0456750630092971
MICALCL	0.000923571391352351	0.00143732953898354	0.0419065350673816	0.0456750630092971
MIER1	0.00493097672824288	0.00329175322818256	0.0419065350673816	0.0461541067722081
MIGA1	0.00288286788913289	0.00262327980573366	0.0419065350673816	0.0456750630092971
MIIP	0.00288286788913289	0.00262327980573366	0.0419065350673816	0.0456750630092971
MINOS1	0.00288286788913289	0.00262327980573366	0.0419065350673816	0.0456750630092971
MINOS1-NBL1	0.00288286788913289	0.00262327980573366	0.0419065350673816	0.0456750630092971
MKNK1	0.00493097672824288	0.00329175322818256	0.0419065350673816	0.0461541067722081
MMACHC	0.00493097672824288	0.00329175322818256	0.0419065350673816	0.0461541067722081
MMEL1	0.00493097672824288	0.00548005460080566	0.0419065350673816	0.0722045775700479
MMP1	0.0028828678891329	0.00748517410350884	0.0419065350673816	0.0942137970833247
MMP10	0.0028828678891329	0.00748517410350884	0.0419065350673816	0.0942137970833247
MMP12	0.0028828678891329	0.00748517410350884	0.0419065350673816	0.0942137970833247
MMP13	0.0028828678891329	0.00748517410350884	0.0419065350673816	0.0942137970833247
MMP20	0.0028828678891329	0.00748517410350884	0.0419065350673816	0.0942137970833247
MMP23B	0.00493097672824288	0.00548005460080566	0.0419065350673816	0.0722045775700479
MMP26	0.00165098890537815	0.00177308795588074	0.0419065350673816	0.0456750630092971
MMP27	0.0028828678891329	0.00748517410350884	0.0419065350673816	0.0942137970833247
MMP3	0.0028828678891329	0.00748517410350884	0.0419065350673816	0.0942137970833247
MMP7	0.0028828678891329	0.00748517410350884	0.0419065350673816	0.0942137970833247
MMP8	0.0028828678891329	0.00748517410350884	0.0419065350673816	0.0942137970833247
MOB3C	0.00493097672824288	0.00329175322818256	0.0419065350673816	0.0461541067722081
MOGAT2	0.00493097672824288	0.0117068260011222	0.0419065350673816	0.0990840152386549
MORN1	0.00493097672824288	0.00548005460080566	0.0419065350673816	0.0722045775700479
MOV10	0.00288286788913289	0.00262327980573366	0.0419065350673816	0.0456750630092971
MPPED2	0.000923571391352351	0.00143732953898354	0.0419065350673816	0.0456750630092971
MPZL2	0.00493097672824288	0.0117068260011222	0.0419065350673816	0.0990840152386549
MPZL3	0.00493097672824288	0.0117068260011222	0.0419065350673816	0.0990840152386549
MR1	0.00193311499885899	0.00279784786591404	0.0419065350673816	0.0461541067722081
MRE11	0.00493097672824288	0.0117068260011222	0.0419065350673816	0.0990840152386549
MRGPRD	0.00493097672824288	0.0117068260011222	0.0419065350673816	0.0990840152386549
MRGPRE	0.00165098890537815	0.00177308795588074	0.0419065350673816	0.0456750630092971
MRGPRF	0.00493097672824288	0.0117068260011222	0.0419065350673816	0.0990840152386549
MRGPRG	0.00165098890537815	0.00177308795588074	0.0419065350673816	0.0456750630092971
MRGPRX1	0.000923571391352351	0.00143732953898354	0.0419065350673816	0.0456750630092971
MRGPRX2	0.000923571391352351	0.00143732953898354	0.0419065350673816	0.0456750630092971
MRGPRX3	0.000923571391352351	0.00143732953898354	0.0419065350673816	0.0456750630092971
MRGPRX4	0.000923571391352351	0.00143732953898354	0.0419065350673816	0.0456750630092971
MROH7	0.00493097672824288	0.00329175322818256	0.0419065350673816	0.0461541067722081
MRPL11	0.00493097672824288	0.0117068260011222	0.0419065350673816	0.0990840152386549
MRPL16	0.00493097672824288	0.0117068260011222	0.0419065350673816	0.0990840152386549
MRPL17	0.00165098890537815	0.00177308795588074	0.0419065350673816	0.0456750630092971
MRPL20	0.00493097672824288	0.00548005460080566	0.0419065350673816	0.0722045775700479
MRPL21	0.00493097672824288	0.0117068260011222	0.0419065350673816	0.0990840152386549
MRPL37	0.00493097672824288	0.00329175322818256	0.0419065350673816	0.0461541067722081
MRPL48	0.00493097672824288	0.0117068260011222	0.0419065350673816	0.0990840152386549
MRPL49	0.00493097672824288	0.0117068260011222	0.0419065350673816	0.0990840152386549
MRPS15	0.00288286788913289	0.00262327980573366	0.0419065350673816	0.0456750630092971
MRTO4	0.00288286788913289	0.00262327980573366	0.0419065350673816	0.0456750630092971
MRVI1	0.000923571391352351	0.00143732953898354	0.0419065350673816	0.0456750630092971
MS4A1	0.00493097672824288	0.0117068260011222	0.0419065350673816	0.0990840152386549
MS4A10	0.00493097672824288	0.0117068260011222	0.0419065350673816	0.0990840152386549
MS4A12	0.00493097672824288	0.0117068260011222	0.0419065350673816	0.0990840152386549
MS4A13	0.00493097672824288	0.0117068260011222	0.0419065350673816	0.0990840152386549
MS4A14	0.00493097672824288	0.0117068260011222	0.0419065350673816	0.0990840152386549
MS4A15	0.00493097672824288	0.0117068260011222	0.0419065350673816	0.0990840152386549
MS4A18	0.00493097672824288	0.0117068260011222	0.0419065350673816	0.0990840152386549
MS4A2	0.00493097672824288	0.0117068260011222	0.0419065350673816	0.0990840152386549
MS4A3	0.00493097672824288	0.0117068260011222	0.0419065350673816	0.0990840152386549
MS4A4A	0.00493097672824288	0.0117068260011222	0.0419065350673816	0.0990840152386549
MS4A4E	0.00493097672824288	0.0117068260011222	0.0419065350673816	0.0990840152386549
MS4A5	0.00493097672824288	0.0117068260011222	0.0419065350673816	0.0990840152386549
MS4A6A	0.00493097672824288	0.0117068260011222	0.0419065350673816	0.0990840152386549
MS4A6E	0.00493097672824288	0.0117068260011222	0.0419065350673816	0.0990840152386549
MS4A7	0.00493097672824288	0.0117068260011222	0.0419065350673816	0.0990840152386549
MS4A8	0.00493097672824288	0.0117068260011222	0.0419065350673816	0.0990840152386549
MSANTD2	0.00493097672824288	0.0117068260011222	0.0419065350673816	0.0990840152386549
MSANTD4	0.00493097672824288	0.00907900271136362	0.0419065350673816	0.0990840152386549
MSH4	0.00288286788913289	0.00262327980573366	0.0419065350673816	0.0456750630092971
MST1L	0.00288286788913289	0.00262327980573366	0.0419065350673816	0.0456750630092971
MTA2	0.0028828678891329	0.00748517410350884	0.0419065350673816	0.0942137970833247
MTCH2	0.00165098890537815	0.00176300384089152	0.0419065350673816	0.0456750630092971
MTF2	0.00288286788913289	0.00262327980573366	0.0419065350673816	0.0456750630092971
MTFR1L	0.00288286788913289	0.00262327980573366	0.0419065350673816	0.0456750630092971
MTHFR	0.00288286788913289	0.00262327980573366	0.0419065350673816	0.0456750630092971
MTMR2	0.00493097672824288	0.0117068260011222	0.0419065350673816	0.0990840152386549
MTNR1B	0.00493097672824288	0.0117068260011222	0.0419065350673816	0.0990840152386549
MTOR	0.00288286788913289	0.00262327980573366	0.0419065350673816	0.0456750630092971
MTRNR2L8	0.000923571391352351	0.00143732953898354	0.0419065350673816	0.0456750630092971
MUC15	0.000923571391352351	0.00143732953898354	0.0419065350673816	0.0456750630092971
MUL1	0.00288286788913289	0.00262327980573366	0.0419065350673816	0.0456750630092971
MUS81	0.00493097672824288	0.0117068260011222	0.0419065350673816	0.0990840152386549
MUTYH	0.00493097672824288	0.00329175322818256	0.0419065350673816	0.0461541067722081
MXRA8	0.00493097672824288	0.00548005460080566	0.0419065350673816	0.0722045775700479
MYBPC3	0.00165098890537815	0.00176300384089152	0.0419065350673816	0.0456750630092971
MYBPHL	0.00288286788913289	0.00262327980573366	0.0419065350673816	0.0456750630092971
MYCBP	0.00493097672824288	0.00329175322818256	0.0419065350673816	0.0461541067722081
MYCL	0.00493097672824288	0.00329175322818256	0.0419065350673816	0.0461541067722081
MYEOV	0.00493097672824288	0.0117068260011222	0.0419065350673816	0.0990840152386549
MYO7A	0.00493097672824288	0.0117068260011222	0.0419065350673816	0.0990840152386549
MYOD1	0.000923571391352351	0.00143732953898354	0.0419065350673816	0.0456750630092971
MYOM3	0.00288286788913289	0.00262327980573366	0.0419065350673816	0.0456750630092971
MYRF	0.00493097672824288	0.0117068260011222	0.0419065350673816	0.0990840152386549
MYSM1	0.00493097672824288	0.00329175322818256	0.0419065350673816	0.0461541067722081
NAA40	0.00493097672824288	0.0117068260011222	0.0419065350673816	0.0990840152386549
NAALAD2	0.00493097672824288	0.0117068260011222	0.0419065350673816	0.0990840152386549
NAALADL1	0.00493097672824288	0.0117068260011222	0.0419065350673816	0.0990840152386549
NAB2	0.000503091931889281	0.000638221457057466	0.0419065350673816	0.0456750630092971
NADK	0.00493097672824288	0.00548005460080566	0.0419065350673816	0.0722045775700479
NADSYN1	0.00493097672824288	0.0117068260011222	0.0419065350673816	0.0990840152386549
NAP1L4	0.0028828678891329	0.00299898427367622	0.0419065350673816	0.0461541067722081
NARS2	0.00493097672824288	0.0117068260011222	0.0419065350673816	0.0990840152386549
NASP	0.00493097672824288	0.00329175322818256	0.0419065350673816	0.0461541067722081
NAT1	0.00193311499885899	0.00428587163643446	0.0419065350673816	0.0596873487718736
NAT10	0.000923571391352351	0.00143732953898354	0.0419065350673816	0.0456750630092971
NAT2	0.00193311499885899	0.00501253830900971	0.0419065350673816	0.0693911599886605
NAV2	0.000923571391352351	0.00143732953898354	0.0419065350673816	0.0456750630092971
NBPF1	0.00288286788913289	0.00262327980573366	0.0419065350673816	0.0456750630092971
NBPF3	0.00288286788913289	0.00262327980573366	0.0419065350673816	0.0456750630092971
NBPF4	0.00288286788913289	0.00262327980573366	0.0419065350673816	0.0456750630092971
NBPF6	0.00288286788913289	0.00262327980573366	0.0419065350673816	0.0456750630092971
NBPF7	0.00288286788913289	0.00262327980573366	0.0419065350673816	0.0456750630092971
NCAM1	0.00493097672824288	0.0117068260011222	0.0419065350673816	0.0990840152386549
NCDN	0.00288286788913289	0.00262327980573366	0.0419065350673816	0.0456750630092971
NCMAP	0.00288286788913289	0.00262327980573366	0.0419065350673816	0.0456750630092971
NCR3LG1	0.000923571391352351	0.00143732953898354	0.0419065350673816	0.0456750630092971
NDUFC2	0.00493097672824288	0.0117068260011222	0.0419065350673816	0.0990840152386549
NDUFC2-KCTD14	0.00493097672824288	0.0117068260011222	0.0419065350673816	0.0990840152386549
NDUFS3	0.00165098890537815	0.00176300384089152	0.0419065350673816	0.0456750630092971
NDUFS5	0.00493097672824288	0.00329175322818256	0.0419065350673816	0.0461541067722081
NDUFS8	0.00493097672824288	0.0117068260011222	0.0419065350673816	0.0990840152386549
NDUFV1	0.00493097672824288	0.0117068260011222	0.0419065350673816	0.0990840152386549
NECAP2	0.00288286788913289	0.00262327980573366	0.0419065350673816	0.0456750630092971
NECTIN1	0.00493097672824288	0.0117068260011222	0.0419065350673816	0.0990840152386549
NEGR1	0.00493097672824288	0.00329175322818256	0.0419065350673816	0.0461541067722081
NELL1	0.000923571391352351	0.00143732953898354	0.0419065350673816	0.0456750630092971
NEU3	0.00493097672824288	0.0117068260011222	0.0419065350673816	0.0990840152386549
NEXN	0.00288286788913289	0.00262327980573366	0.0419065350673816	0.0456750630092971
NFIA	0.00288286788913289	0.00262327980573366	0.0419065350673816	0.0456750630092971
NFRKB	0.00493097672824288	0.0117068260011222	0.0419065350673816	0.0990840152386549
NFYC	0.00493097672824288	0.00329175322818256	0.0419065350673816	0.0461541067722081
NGF	0.00288286788913289	0.00262327980573366	0.0419065350673816	0.0456750630092971
NHLH2	0.00288286788913289	0.00262327980573366	0.0419065350673816	0.0456750630092971
NIPAL3	0.00288286788913289	0.00262327980573366	0.0419065350673816	0.0456750630092971
NKAIN1	0.00288286788913289	0.00262327980573366	0.0419065350673816	0.0456750630092971
NKAPD1	0.00493097672824288	0.0117068260011222	0.0419065350673816	0.0990840152386549
NLRP10	0.00165098890537815	0.00177308795588074	0.0419065350673816	0.0456750630092971
NLRP14	0.00165098890537815	0.00177308795588074	0.0419065350673816	0.0456750630092971
NLRX1	0.00493097672824288	0.0117068260011222	0.0419065350673816	0.0990840152386549
NMNAT1	0.00288286788913289	0.00262327980573366	0.0419065350673816	0.0456750630092971
NNMT	0.00493097672824288	0.0117068260011222	0.0419065350673816	0.0990840152386549
NOL9	0.00288286788913289	0.00262327980573366	0.0419065350673816	0.0456750630092971
NOS1	0.00359498948702614	0.0104084681948978	0.0419065350673816	0.0990840152386549
NOTCH2	0.00165098890537815	0.00118493188234595	0.0419065350673816	0.0456750630092971
NOX4	0.00493097672824288	0.0117068260011222	0.0419065350673816	0.0990840152386549
NPAS4	0.00493097672824288	0.0117068260011222	0.0419065350673816	0.0990840152386549
NPHP4	0.00493097672824288	0.00548005460080566	0.0419065350673816	0.0722045775700479
NPPA	0.00288286788913289	0.00262327980573366	0.0419065350673816	0.0456750630092971
NPPB	0.00288286788913289	0.00262327980573366	0.0419065350673816	0.0456750630092971
NR0B2	0.00288286788913289	0.00262327980573366	0.0419065350673816	0.0456750630092971
NR1H3	0.00165098890537815	0.00176300384089152	0.0419065350673816	0.0456750630092971
NRAS	0.00288286788913289	0.00262327980573366	0.0419065350673816	0.0456750630092971
NRDC	0.00493097672824288	0.00329175322818256	0.0419065350673816	0.0461541067722081
NRGN	0.00493097672824288	0.0117068260011222	0.0419065350673816	0.0990840152386549
NRIP3	0.00165098890537815	0.00177308795588074	0.0419065350673816	0.0456750630092971
NRXN2	0.00493097672824288	0.0117068260011222	0.0419065350673816	0.0990840152386549
NSUN4	0.00493097672824288	0.00329175322818256	0.0419065350673816	0.0461541067722081
NT5C	0.000923571391352355	0.00118304339314736	0.0419065350673816	0.0456750630092971
NT5C1A	0.00493097672824288	0.00329175322818256	0.0419065350673816	0.0461541067722081
NTNG1	0.00288286788913289	0.00262327980573366	0.0419065350673816	0.0456750630092971
NUCB2	0.000923571391352351	0.00143732953898354	0.0419065350673816	0.0456750630092971
NUDC	0.00288286788913289	0.00262327980573366	0.0419065350673816	0.0456750630092971
NUDT22	0.00493097672824288	0.0117068260011222	0.0419065350673816	0.0990840152386549
NUDT8	0.00493097672824288	0.0117068260011222	0.0419065350673816	0.0990840152386549
NUMA1	0.00493097672824288	0.0117068260011222	0.0419065350673816	0.0990840152386549
NUP160	0.00165098890537815	0.00176300384089152	0.0419065350673816	0.0456750630092971
NUP98	0.00165098890537815	0.00177308795588074	0.0419065350673816	0.0456750630092971
NXF1	0.00493097672824288	0.0117068260011222	0.0419065350673816	0.0990840152386549
NXPE1	0.00493097672824288	0.0117068260011222	0.0419065350673816	0.0990840152386549
NXPE2	0.00493097672824288	0.0117068260011222	0.0419065350673816	0.0990840152386549
NXPE4	0.00493097672824288	0.0117068260011222	0.0419065350673816	0.0990840152386549
OAF	0.00493097672824288	0.0117068260011222	0.0419065350673816	0.0990840152386549
ODF2L	0.00288286788913289	0.00262327980573366	0.0419065350673816	0.0456750630092971
OLFM3	0.00288286788913289	0.00262327980573366	0.0419065350673816	0.0456750630092971
OLFML1	0.00165098890537815	0.00177308795588074	0.0419065350673816	0.0456750630092971
OLFML3	0.00288286788913289	0.00262327980573366	0.0419065350673816	0.0456750630092971
OLR1	0.000923571391352355	0.0036585426258891	0.0419065350673816	0.051065668597872
OMA1	0.00493097672824288	0.00329175322818256	0.0419065350673816	0.0461541067722081
OOSP2	0.00493097672824288	0.0117068260011222	0.0419065350673816	0.0990840152386549
OPRD1	0.00288286788913289	0.00262327980573366	0.0419065350673816	0.0456750630092971
OR10A2	0.00165098890537815	0.00177308795588074	0.0419065350673816	0.0456750630092971
OR10A3	0.00165098890537815	0.00177308795588074	0.0419065350673816	0.0456750630092971
OR10A4	0.00165098890537815	0.00177308795588074	0.0419065350673816	0.0456750630092971
OR10A5	0.00165098890537815	0.00177308795588074	0.0419065350673816	0.0456750630092971
OR10A6	0.00165098890537815	0.00177308795588074	0.0419065350673816	0.0456750630092971
OR10AG1	0.00493097672824288	0.0117068260011222	0.0419065350673816	0.0990840152386549
OR10D3	0.00493097672824288	0.0117068260011222	0.0419065350673816	0.0990840152386549
OR10G4	0.00493097672824288	0.0117068260011222	0.0419065350673816	0.0990840152386549
OR10G6	0.00493097672824288	0.0117068260011222	0.0419065350673816	0.0990840152386549
OR10G7	0.00493097672824288	0.0117068260011222	0.0419065350673816	0.0990840152386549
OR10G8	0.00493097672824288	0.0117068260011222	0.0419065350673816	0.0990840152386549
OR10G9	0.00493097672824288	0.0117068260011222	0.0419065350673816	0.0990840152386549
OR10S1	0.00493097672824288	0.0117068260011222	0.0419065350673816	0.0990840152386549
OR2AG1	0.00165098890537815	0.00177308795588074	0.0419065350673816	0.0456750630092971
OR2AG2	0.00165098890537815	0.00177308795588074	0.0419065350673816	0.0456750630092971
OR2AT4	0.00493097672824288	0.0117068260011222	0.0419065350673816	0.0990840152386549
OR2D2	0.00165098890537815	0.00177308795588074	0.0419065350673816	0.0456750630092971
OR2D3	0.00165098890537815	0.00177308795588074	0.0419065350673816	0.0456750630092971
OR4A47	0.00493097672824288	0.00431381675298768	0.0419065350673816	0.0598075280873172
OR4A5	0.00493097672824288	0.00427779654318944	0.0419065350673816	0.0596195830302877
OR4B1	0.00165098890537815	0.00176300384089152	0.0419065350673816	0.0456750630092971
OR4C11	0.00493097672824288	0.0117068260011222	0.0419065350673816	0.0990840152386549
OR4C12	0.00493097672824288	0.00431381675298768	0.0419065350673816	0.0598075280873172
OR4C13	0.00493097672824288	0.00431381675298768	0.0419065350673816	0.0598075280873172
OR4C15	0.00493097672824288	0.0117068260011222	0.0419065350673816	0.0990840152386549
OR4C16	0.00493097672824288	0.0117068260011222	0.0419065350673816	0.0990840152386549
OR4C3	0.00288286788913289	0.00269076351567435	0.0419065350673816	0.0461541067722081
OR4C45	0.00288286788913289	0.00269076351567435	0.0419065350673816	0.0461541067722081
OR4C5	0.00288286788913289	0.00269076351567435	0.0419065350673816	0.0461541067722081
OR4C6	0.00493097672824288	0.0117068260011222	0.0419065350673816	0.0990840152386549
OR4D5	0.00493097672824288	0.0117068260011222	0.0419065350673816	0.0990840152386549
OR4P4	0.00493097672824288	0.0117068260011222	0.0419065350673816	0.0990840152386549
OR4S1	0.00288286788913289	0.00269076351567435	0.0419065350673816	0.0461541067722081
OR4S2	0.00493097672824288	0.0117068260011222	0.0419065350673816	0.0990840152386549
OR4X1	0.00165098890537815	0.00176300384089152	0.0419065350673816	0.0456750630092971
OR4X2	0.00165098890537815	0.00176300384089152	0.0419065350673816	0.0456750630092971
OR51A2	0.00165098890537815	0.00177308795588074	0.0419065350673816	0.0456750630092971
OR51A4	0.00165098890537815	0.00177308795588074	0.0419065350673816	0.0456750630092971
OR51A7	0.00165098890537815	0.00177308795588074	0.0419065350673816	0.0456750630092971
OR51B2	0.00165098890537815	0.00177308795588074	0.0419065350673816	0.0456750630092971
OR51B4	0.00165098890537815	0.00177308795588074	0.0419065350673816	0.0456750630092971
OR51B5	0.00165098890537815	0.00177308795588074	0.0419065350673816	0.0456750630092971
OR51B6	0.00165098890537815	0.00177308795588074	0.0419065350673816	0.0456750630092971
OR51D1	0.00165098890537815	0.00177308795588074	0.0419065350673816	0.0456750630092971
OR51E1	0.00165098890537815	0.00177308795588074	0.0419065350673816	0.0456750630092971
OR51E2	0.00165098890537815	0.00177308795588074	0.0419065350673816	0.0456750630092971
OR51F1	0.00165098890537815	0.00177308795588074	0.0419065350673816	0.0456750630092971
OR51F2	0.00165098890537815	0.00177308795588074	0.0419065350673816	0.0456750630092971
OR51G1	0.00165098890537815	0.00177308795588074	0.0419065350673816	0.0456750630092971
OR51G2	0.00165098890537815	0.00177308795588074	0.0419065350673816	0.0456750630092971
OR51H1	0.00165098890537815	0.00177308795588074	0.0419065350673816	0.0456750630092971
OR51I1	0.00165098890537815	0.00177308795588074	0.0419065350673816	0.0456750630092971
OR51I2	0.00165098890537815	0.00177308795588074	0.0419065350673816	0.0456750630092971
OR51J1	0.00165098890537815	0.00177308795588074	0.0419065350673816	0.0456750630092971
OR51L1	0.00165098890537815	0.00177308795588074	0.0419065350673816	0.0456750630092971
OR51M1	0.00165098890537815	0.00177308795588074	0.0419065350673816	0.0456750630092971
OR51Q1	0.00165098890537815	0.00177308795588074	0.0419065350673816	0.0456750630092971
OR51S1	0.00165098890537815	0.00177308795588074	0.0419065350673816	0.0456750630092971
OR51T1	0.00165098890537815	0.00177308795588074	0.0419065350673816	0.0456750630092971
OR51V1	0.00165098890537815	0.00177308795588074	0.0419065350673816	0.0456750630092971
OR52A1	0.00165098890537815	0.00177308795588074	0.0419065350673816	0.0456750630092971
OR52A5	0.00165098890537815	0.00177308795588074	0.0419065350673816	0.0456750630092971
OR52B2	0.00165098890537815	0.00177308795588074	0.0419065350673816	0.0456750630092971
OR52B4	0.00165098890537815	0.00177308795588074	0.0419065350673816	0.0456750630092971
OR52B6	0.00165098890537815	0.00177308795588074	0.0419065350673816	0.0456750630092971
OR52D1	0.00165098890537815	0.00177308795588074	0.0419065350673816	0.0456750630092971
OR52E1	0.00165098890537815	0.00177308795588074	0.0419065350673816	0.0456750630092971
OR52E2	0.00165098890537815	0.00177308795588074	0.0419065350673816	0.0456750630092971
OR52E4	0.00165098890537815	0.00177308795588074	0.0419065350673816	0.0456750630092971
OR52E5	0.00165098890537815	0.00177308795588074	0.0419065350673816	0.0456750630092971
OR52E6	0.00165098890537815	0.00177308795588074	0.0419065350673816	0.0456750630092971
OR52E8	0.00165098890537815	0.00177308795588074	0.0419065350673816	0.0456750630092971
OR52H1	0.00165098890537815	0.00177308795588074	0.0419065350673816	0.0456750630092971
OR52I1	0.00165098890537815	0.00177308795588074	0.0419065350673816	0.0456750630092971
OR52I2	0.00165098890537815	0.00177308795588074	0.0419065350673816	0.0456750630092971
OR52J3	0.00165098890537815	0.00177308795588074	0.0419065350673816	0.0456750630092971
OR52K1	0.00165098890537815	0.00177308795588074	0.0419065350673816	0.0456750630092971
OR52K2	0.00165098890537815	0.00177308795588074	0.0419065350673816	0.0456750630092971
OR52L1	0.00165098890537815	0.00177308795588074	0.0419065350673816	0.0456750630092971
OR52M1	0.00165098890537815	0.00177308795588074	0.0419065350673816	0.0456750630092971
OR52N1	0.00165098890537815	0.00177308795588074	0.0419065350673816	0.0456750630092971
OR52N2	0.00165098890537815	0.00177308795588074	0.0419065350673816	0.0456750630092971
OR52N4	0.00165098890537815	0.00177308795588074	0.0419065350673816	0.0456750630092971
OR52N5	0.00165098890537815	0.00177308795588074	0.0419065350673816	0.0456750630092971
OR52R1	0.00165098890537815	0.00177308795588074	0.0419065350673816	0.0456750630092971
OR52W1	0.00165098890537815	0.00177308795588074	0.0419065350673816	0.0456750630092971
OR52Z1	0.00165098890537815	0.00177308795588074	0.0419065350673816	0.0456750630092971
OR56A1	0.00165098890537815	0.00177308795588074	0.0419065350673816	0.0456750630092971
OR56A3	0.00165098890537815	0.00177308795588074	0.0419065350673816	0.0456750630092971
OR56A4	0.00165098890537815	0.00177308795588074	0.0419065350673816	0.0456750630092971
OR56A5	0.00165098890537815	0.00177308795588074	0.0419065350673816	0.0456750630092971
OR56B1	0.00165098890537815	0.00177308795588074	0.0419065350673816	0.0456750630092971
OR56B4	0.00165098890537815	0.00177308795588074	0.0419065350673816	0.0456750630092971
OR5AK2	0.00493097672824288	0.0117068260011222	0.0419065350673816	0.0990840152386549
OR5AL1	0.00493097672824288	0.0117068260011222	0.0419065350673816	0.0990840152386549
OR5AP2	0.00493097672824288	0.0117068260011222	0.0419065350673816	0.0990840152386549
OR5AR1	0.00493097672824288	0.0117068260011222	0.0419065350673816	0.0990840152386549
OR5AS1	0.00493097672824288	0.0117068260011222	0.0419065350673816	0.0990840152386549
OR5D13	0.00493097672824288	0.0117068260011222	0.0419065350673816	0.0990840152386549
OR5D14	0.00493097672824288	0.0117068260011222	0.0419065350673816	0.0990840152386549
OR5D16	0.00493097672824288	0.0117068260011222	0.0419065350673816	0.0990840152386549
OR5D18	0.00493097672824288	0.0117068260011222	0.0419065350673816	0.0990840152386549
OR5F1	0.00493097672824288	0.0117068260011222	0.0419065350673816	0.0990840152386549
OR5I1	0.00493097672824288	0.0117068260011222	0.0419065350673816	0.0990840152386549
OR5J2	0.00493097672824288	0.0117068260011222	0.0419065350673816	0.0990840152386549
OR5L1	0.00493097672824288	0.0117068260011222	0.0419065350673816	0.0990840152386549
OR5L2	0.00493097672824288	0.0117068260011222	0.0419065350673816	0.0990840152386549
OR5M1	0.00493097672824288	0.0117068260011222	0.0419065350673816	0.0990840152386549
OR5M10	0.00493097672824288	0.0117068260011222	0.0419065350673816	0.0990840152386549
OR5M11	0.00493097672824288	0.0117068260011222	0.0419065350673816	0.0990840152386549
OR5M3	0.00493097672824288	0.0117068260011222	0.0419065350673816	0.0990840152386549
OR5M8	0.00493097672824288	0.0117068260011222	0.0419065350673816	0.0990840152386549
OR5M9	0.00493097672824288	0.0117068260011222	0.0419065350673816	0.0990840152386549
OR5P2	0.00165098890537815	0.00177308795588074	0.0419065350673816	0.0456750630092971
OR5P3	0.00165098890537815	0.00177308795588074	0.0419065350673816	0.0456750630092971
OR5R1	0.00493097672824288	0.0117068260011222	0.0419065350673816	0.0990840152386549
OR5T1	0.00493097672824288	0.0117068260011222	0.0419065350673816	0.0990840152386549
OR5T2	0.00493097672824288	0.0117068260011222	0.0419065350673816	0.0990840152386549
OR5T3	0.00493097672824288	0.0117068260011222	0.0419065350673816	0.0990840152386549
OR5W2	0.00493097672824288	0.0117068260011222	0.0419065350673816	0.0990840152386549
OR6A2	0.00165098890537815	0.00177308795588074	0.0419065350673816	0.0456750630092971
OR6M1	0.00493097672824288	0.0117068260011222	0.0419065350673816	0.0990840152386549
OR6T1	0.00493097672824288	0.0117068260011222	0.0419065350673816	0.0990840152386549
OR6X1	0.00493097672824288	0.0117068260011222	0.0419065350673816	0.0990840152386549
OR8A1	0.00493097672824288	0.0117068260011222	0.0419065350673816	0.0990840152386549
OR8B12	0.00493097672824288	0.0117068260011222	0.0419065350673816	0.0990840152386549
OR8B2	0.00493097672824288	0.0117068260011222	0.0419065350673816	0.0990840152386549
OR8B3	0.00493097672824288	0.0117068260011222	0.0419065350673816	0.0990840152386549
OR8B4	0.00493097672824288	0.0117068260011222	0.0419065350673816	0.0990840152386549
OR8B8	0.00493097672824288	0.0117068260011222	0.0419065350673816	0.0990840152386549
OR8D1	0.00493097672824288	0.0117068260011222	0.0419065350673816	0.0990840152386549
OR8D2	0.00493097672824288	0.0117068260011222	0.0419065350673816	0.0990840152386549
OR8D4	0.00493097672824288	0.0117068260011222	0.0419065350673816	0.0990840152386549
OR8G1	0.00493097672824288	0.0117068260011222	0.0419065350673816	0.0990840152386549
OR8G2P	0.00493097672824288	0.0117068260011222	0.0419065350673816	0.0990840152386549
OR8G5	0.00493097672824288	0.0117068260011222	0.0419065350673816	0.0990840152386549
OR8H1	0.00493097672824288	0.0117068260011222	0.0419065350673816	0.0990840152386549
OR8H2	0.00493097672824288	0.0117068260011222	0.0419065350673816	0.0990840152386549
OR8H3	0.00493097672824288	0.0117068260011222	0.0419065350673816	0.0990840152386549
OR8I2	0.00493097672824288	0.0117068260011222	0.0419065350673816	0.0990840152386549
OR8J1	0.00493097672824288	0.0117068260011222	0.0419065350673816	0.0990840152386549
OR8J3	0.00493097672824288	0.0117068260011222	0.0419065350673816	0.0990840152386549
OR8K1	0.00493097672824288	0.0117068260011222	0.0419065350673816	0.0990840152386549
OR8K3	0.00493097672824288	0.0117068260011222	0.0419065350673816	0.0990840152386549
OR8K5	0.00493097672824288	0.0117068260011222	0.0419065350673816	0.0990840152386549
OR8U1	0.00493097672824288	0.0117068260011222	0.0419065350673816	0.0990840152386549
OR8U8	0.00493097672824288	0.0117068260011222	0.0419065350673816	0.0990840152386549
OR9G1	0.00493097672824288	0.0117068260011222	0.0419065350673816	0.0990840152386549
OR9G4	0.00493097672824288	0.0117068260011222	0.0419065350673816	0.0990840152386549
OR9G9	0.00493097672824288	0.0117068260011222	0.0419065350673816	0.0990840152386549
OSBPL5	0.00165098890537815	0.00177308795588074	0.0419065350673816	0.0456750630092971
OSBPL9	0.00493097672824288	0.00329175322818256	0.0419065350673816	0.0461541067722081
OSCP1	0.00288286788913289	0.00262327980573366	0.0419065350673816	0.0456750630092971
OTOG	0.000923571391352351	0.00143732953898354	0.0419065350673816	0.0456750630092971
OTUB1	0.00493097672824288	0.0117068260011222	0.0419065350673816	0.0990840152386549
OTUD3	0.00288286788913289	0.00262327980573366	0.0419065350673816	0.0456750630092971
OVCH2	0.00165098890537815	0.00177308795588074	0.0419065350673816	0.0456750630092971
OVGP1	0.00288286788913289	0.00262327980573366	0.0419065350673816	0.0456750630092971
OVOL1	0.00493097672824288	0.0117068260011222	0.0419065350673816	0.0990840152386549
OXCT2	0.00493097672824288	0.00329175322818256	0.0419065350673816	0.0461541067722081
OXR1	0.000503091931889283	0.00230474727863381	0.0419065350673816	0.0456750630092971
P2RX3	0.00493097672824288	0.0117068260011222	0.0419065350673816	0.0990840152386549
P2RY2	0.00493097672824288	0.0117068260011222	0.0419065350673816	0.0990840152386549
P2RY6	0.00493097672824288	0.0117068260011222	0.0419065350673816	0.0990840152386549
P3H1	0.00493097672824288	0.00329175322818256	0.0419065350673816	0.0461541067722081
P4HA3	0.00493097672824288	0.0117068260011222	0.0419065350673816	0.0990840152386549
PAAF1	0.00493097672824288	0.0117068260011222	0.0419065350673816	0.0990840152386549
PABPC4	0.00493097672824288	0.00329175322818256	0.0419065350673816	0.0461541067722081
PACS1	0.00493097672824288	0.0117068260011222	0.0419065350673816	0.0990840152386549
PACSIN3	0.00165098890537815	0.00176300384089152	0.0419065350673816	0.0456750630092971
PADI1	0.00288286788913289	0.00262327980573366	0.0419065350673816	0.0456750630092971
PADI2	0.00288286788913289	0.00262327980573366	0.0419065350673816	0.0456750630092971
PADI3	0.00288286788913289	0.00262327980573366	0.0419065350673816	0.0456750630092971
PADI4	0.00288286788913289	0.00262327980573366	0.0419065350673816	0.0456750630092971
PADI6	0.00288286788913289	0.00262327980573366	0.0419065350673816	0.0456750630092971
PAFAH1B2	0.00493097672824288	0.0117068260011222	0.0419065350673816	0.0990840152386549
PAFAH2	0.00288286788913289	0.00262327980573366	0.0419065350673816	0.0456750630092971
PAK1	0.00493097672824288	0.0117068260011222	0.0419065350673816	0.0990840152386549
PALMD	0.00288286788913289	0.00262327980573366	0.0419065350673816	0.0456750630092971
PAMR1	0.00165098890537815	0.00176300384089152	0.0419065350673816	0.0456750630092971
PAN2	0.000265908384889858	0.000289021250983807	0.0419065350673816	0.0456750630092971
PANK4	0.00493097672824288	0.00548005460080566	0.0419065350673816	0.0722045775700479
PANX1	0.00493097672824288	0.0117068260011222	0.0419065350673816	0.0990840152386549
PANX3	0.00493097672824288	0.0117068260011222	0.0419065350673816	0.0990840152386549
PAQR7	0.00288286788913289	0.00262327980573366	0.0419065350673816	0.0456750630092971
PARK7	0.00288286788913289	0.00262327980573366	0.0419065350673816	0.0456750630092971
PARS2	0.00493097672824288	0.00329175322818256	0.0419065350673816	0.0461541067722081
PARVA	0.000923571391352351	0.00143732953898354	0.0419065350673816	0.0456750630092971
PATE1	0.00493097672824288	0.0117068260011222	0.0419065350673816	0.0990840152386549
PATE2	0.00493097672824288	0.0117068260011222	0.0419065350673816	0.0990840152386549
PATE3	0.00493097672824288	0.0117068260011222	0.0419065350673816	0.0990840152386549
PATE4	0.00493097672824288	0.0117068260011222	0.0419065350673816	0.0990840152386549
PATJ	0.00493097672824288	0.00329175322818256	0.0419065350673816	0.0461541067722081
PAX6	0.000923571391352351	0.00143732953898354	0.0419065350673816	0.0456750630092971
PAX7	0.00288286788913289	0.00262327980573366	0.0419065350673816	0.0456750630092971
PCF11	0.00493097672824288	0.0117068260011222	0.0419065350673816	0.0990840152386549
PCNX3	0.00493097672824288	0.0117068260011222	0.0419065350673816	0.0990840152386549
PCSK7	0.00493097672824288	0.0117068260011222	0.0419065350673816	0.0990840152386549
PCSK9	0.00493097672824288	0.00329175322818256	0.0419065350673816	0.0461541067722081
PDE2A	0.00493097672824288	0.0117068260011222	0.0419065350673816	0.0990840152386549
PDE3B	0.000923571391352351	0.00143732953898354	0.0419065350673816	0.0456750630092971
PDE4B	0.00493097672824288	0.00329175322818256	0.0419065350673816	0.0461541067722081
PDGFD	0.0028828678891329	0.00748517410350884	0.0419065350673816	0.0942137970833247
PDHX	0.00165098890537815	0.00176300384089152	0.0419065350673816	0.0456750630092971
PDIK1L	0.00288286788913289	0.00262327980573366	0.0419065350673816	0.0456750630092971
PDPN	0.00288286788913289	0.00262327980573366	0.0419065350673816	0.0456750630092971
PDZD3	0.00493097672824288	0.0117068260011222	0.0419065350673816	0.0990840152386549
PDZK1IP1	0.00493097672824288	0.00329175322818256	0.0419065350673816	0.0461541067722081
PELI3	0.00493097672824288	0.0117068260011222	0.0419065350673816	0.0990840152386549
PEX10	0.00493097672824288	0.00548005460080566	0.0419065350673816	0.0722045775700479
PEX14	0.00288286788913289	0.00262327980573366	0.0419065350673816	0.0456750630092971
PEX16	0.00165098890537815	0.00176300384089152	0.0419065350673816	0.0456750630092971
PF4	0.00193311499885899	0.00631052000517645	0.0419065350673816	0.0826776027194415
PGA3	0.00493097672824288	0.0117068260011222	0.0419065350673816	0.0990840152386549
PGA4	0.00493097672824288	0.0117068260011222	0.0419065350673816	0.0990840152386549
PGA5	0.00493097672824288	0.0117068260011222	0.0419065350673816	0.0990840152386549
PGAP2	0.00165098890537815	0.00177308795588074	0.0419065350673816	0.0456750630092971
PGM1	0.00493097672824288	0.00329175322818256	0.0419065350673816	0.0461541067722081
PGM2L1	0.00493097672824288	0.0117068260011222	0.0419065350673816	0.0990840152386549
PGR	0.0028828678891329	0.00748517410350884	0.0419065350673816	0.0942137970833247
PHACTR4	0.00288286788913289	0.00262327980573366	0.0419065350673816	0.0456750630092971
PHB2	0.000265908384889858	0.000289021250983807	0.0419065350673816	0.0456750630092971
PHC2	0.00288286788913289	0.00262327980573366	0.0419065350673816	0.0456750630092971
PHF13	0.00288286788913289	0.00262327980573366	0.0419065350673816	0.0456750630092971
PHF21A	0.00165098890537815	0.00176300384089152	0.0419065350673816	0.0456750630092971
PHGDH	0.00288286788913289	0.00262327980573366	0.0419065350673816	0.0456750630092971
PHLDB1	0.00493097672824288	0.0117068260011222	0.0419065350673816	0.0990840152386549
PHOX2A	0.00493097672824288	0.0117068260011222	0.0419065350673816	0.0990840152386549
PHTF1	0.00288286788913289	0.00262327980573366	0.0419065350673816	0.0456750630092971
PICALM	0.00493097672824288	0.0117068260011222	0.0419065350673816	0.0990840152386549
PIFO	0.00288286788913289	0.00262327980573366	0.0419065350673816	0.0456750630092971
PIGK	0.00288286788913289	0.00262327980573366	0.0419065350673816	0.0456750630092971
PIGV	0.00288286788913289	0.00262327980573366	0.0419065350673816	0.0456750630092971
PIH1D2	0.00493097672824288	0.0117068260011222	0.0419065350673816	0.0990840152386549
PIK3C2A	0.000923571391352351	0.00143732953898354	0.0419065350673816	0.0456750630092971
PIK3CD	0.00288286788913289	0.00262327980573366	0.0419065350673816	0.0456750630092971
PIK3R3	0.00493097672824288	0.00329175322818256	0.0419065350673816	0.0461541067722081
PITHD1	0.00288286788913289	0.00262327980573366	0.0419065350673816	0.0456750630092971
PITPNM1	0.00493097672824288	0.0117068260011222	0.0419065350673816	0.0990840152386549
PIWIL4	0.00493097672824288	0.0117068260011222	0.0419065350673816	0.0990840152386549
PKN2	0.00288286788913289	0.00262327980573366	0.0419065350673816	0.0456750630092971
PKNOX2	0.00493097672824288	0.0117068260011222	0.0419065350673816	0.0990840152386549
PLA2G16	0.00493097672824288	0.0117068260011222	0.0419065350673816	0.0990840152386549
PLA2G2A	0.00288286788913289	0.00262327980573366	0.0419065350673816	0.0456750630092971
PLA2G2C	0.00288286788913289	0.00262327980573366	0.0419065350673816	0.0456750630092971
PLA2G2D	0.00288286788913289	0.00262327980573366	0.0419065350673816	0.0456750630092971
PLA2G2E	0.00288286788913289	0.00262327980573366	0.0419065350673816	0.0456750630092971
PLA2G2F	0.00288286788913289	0.00262327980573366	0.0419065350673816	0.0456750630092971
PLA2G5	0.00288286788913289	0.00262327980573366	0.0419065350673816	0.0456750630092971
PLCB3	0.00493097672824288	0.0117068260011222	0.0419065350673816	0.0990840152386549
PLCH2	0.00493097672824288	0.00548005460080566	0.0419065350673816	0.0722045775700479
PLEKHA7	0.000923571391352351	0.00143732953898354	0.0419065350673816	0.0456750630092971
PLEKHB1	0.00493097672824288	0.0117068260011222	0.0419065350673816	0.0990840152386549
PLEKHG5	0.00288286788913289	0.00262327980573366	0.0419065350673816	0.0456750630092971
PLEKHM2	0.00288286788913289	0.00262327980573366	0.0419065350673816	0.0456750630092971
PLET1	0.00493097672824288	0.0117068260011222	0.0419065350673816	0.0990840152386549
PLK3	0.00493097672824288	0.00329175322818256	0.0419065350673816	0.0461541067722081
PLOD1	0.00288286788913289	0.00262327980573366	0.0419065350673816	0.0456750630092971
PLPP3	0.00493097672824288	0.00329175322818256	0.0419065350673816	0.0461541067722081
PLPPR4	0.00288286788913289	0.00262327980573366	0.0419065350673816	0.0456750630092971
PLPPR5	0.00288286788913289	0.00262327980573366	0.0419065350673816	0.0456750630092971
PNRC2	0.00288286788913289	0.00262327980573366	0.0419065350673816	0.0456750630092971
PODN	0.00493097672824288	0.00329175322818256	0.0419065350673816	0.0461541067722081
POLA2	0.00493097672824288	0.0117068260011222	0.0419065350673816	0.0990840152386549
POLD3	0.00493097672824288	0.0117068260011222	0.0419065350673816	0.0990840152386549
POLD4	0.00493097672824288	0.0117068260011222	0.0419065350673816	0.0990840152386549
POLR2G	0.00493097672824288	0.0117068260011222	0.0419065350673816	0.0990840152386549
POMGNT1	0.00493097672824288	0.00329175322818256	0.0419065350673816	0.0461541067722081
POU2AF1	0.0028828678891329	0.00748517410350884	0.0419065350673816	0.0942137970833247
POU2F3	0.00493097672824288	0.0117068260011222	0.0419065350673816	0.0990840152386549
POU3F1	0.00288286788913289	0.00262327980573366	0.0419065350673816	0.0456750630092971
PPCS	0.00493097672824288	0.00329175322818256	0.0419065350673816	0.0461541067722081
PPFIA1	0.00493097672824288	0.0117068260011222	0.0419065350673816	0.0990840152386549
PPFIBP2	0.00165098890537815	0.00177308795588074	0.0419065350673816	0.0456750630092971
PPIE	0.00493097672824288	0.00329175322818256	0.0419065350673816	0.0461541067722081
PPIH	0.00493097672824288	0.00329175322818256	0.0419065350673816	0.0461541067722081
PPM1J	0.00288286788913289	0.00262327980573366	0.0419065350673816	0.0456750630092971
PPME1	0.00493097672824288	0.0117068260011222	0.0419065350673816	0.0990840152386549
PPP1CA	0.00493097672824288	0.0117068260011222	0.0419065350673816	0.0990840152386549
PPP1R14B	0.00493097672824288	0.0117068260011222	0.0419065350673816	0.0990840152386549
PPP1R32	0.00493097672824288	0.0117068260011222	0.0419065350673816	0.0990840152386549
PPP1R8	0.00288286788913289	0.00262327980573366	0.0419065350673816	0.0456750630092971
PPP2R1B	0.00493097672824288	0.0117068260011222	0.0419065350673816	0.0990840152386549
PPP2R5B	0.00493097672824288	0.0117068260011222	0.0419065350673816	0.0990840152386549
PPP6R3	0.00493097672824288	0.0117068260011222	0.0419065350673816	0.0990840152386549
PPT1	0.00493097672824288	0.00329175322818256	0.0419065350673816	0.0461541067722081
PQLC2	0.00288286788913289	0.00262327980573366	0.0419065350673816	0.0456750630092971
PRAMEF1	0.00288286788913289	0.00262327980573366	0.0419065350673816	0.0456750630092971
PRAMEF10	0.00288286788913289	0.00262327980573366	0.0419065350673816	0.0456750630092971
PRAMEF11	0.00288286788913289	0.00262327980573366	0.0419065350673816	0.0456750630092971
PRAMEF12	0.00288286788913289	0.00262327980573366	0.0419065350673816	0.0456750630092971
PRAMEF13	0.00288286788913289	0.00262327980573366	0.0419065350673816	0.0456750630092971
PRAMEF14	0.00288286788913289	0.00262327980573366	0.0419065350673816	0.0456750630092971
PRAMEF15	0.00288286788913289	0.00262327980573366	0.0419065350673816	0.0456750630092971
PRAMEF17	0.00288286788913289	0.00262327980573366	0.0419065350673816	0.0456750630092971
PRAMEF18	0.00288286788913289	0.00262327980573366	0.0419065350673816	0.0456750630092971
PRAMEF19	0.00288286788913289	0.00262327980573366	0.0419065350673816	0.0456750630092971
PRAMEF2	0.00288286788913289	0.00262327980573366	0.0419065350673816	0.0456750630092971
PRAMEF20	0.00288286788913289	0.00262327980573366	0.0419065350673816	0.0456750630092971
PRAMEF22	0.00288286788913289	0.00262327980573366	0.0419065350673816	0.0456750630092971
PRAMEF25	0.00288286788913289	0.00262327980573366	0.0419065350673816	0.0456750630092971
PRAMEF26	0.00288286788913289	0.00262327980573366	0.0419065350673816	0.0456750630092971
PRAMEF27	0.00288286788913289	0.00262327980573366	0.0419065350673816	0.0456750630092971
PRAMEF33	0.00288286788913289	0.00262327980573366	0.0419065350673816	0.0456750630092971
PRAMEF4	0.00288286788913289	0.00262327980573366	0.0419065350673816	0.0456750630092971
PRAMEF5	0.00288286788913289	0.00262327980573366	0.0419065350673816	0.0456750630092971
PRAMEF6	0.00288286788913289	0.00262327980573366	0.0419065350673816	0.0456750630092971
PRAMEF7	0.00288286788913289	0.00262327980573366	0.0419065350673816	0.0456750630092971
PRAMEF8	0.00288286788913289	0.00262327980573366	0.0419065350673816	0.0456750630092971
PRAMEF9	0.00288286788913289	0.00262327980573366	0.0419065350673816	0.0456750630092971
PRCP	0.00493097672824288	0.0117068260011222	0.0419065350673816	0.0990840152386549
PRDM10	0.00493097672824288	0.0117068260011222	0.0419065350673816	0.0990840152386549
PRDM11	0.00165098890537815	0.00176300384089152	0.0419065350673816	0.0456750630092971
PRDM16	0.00493097672824288	0.00548005460080566	0.0419065350673816	0.0722045775700479
PRDM2	0.00288286788913289	0.00262327980573366	0.0419065350673816	0.0456750630092971
PRDX1	0.00493097672824288	0.00329175322818256	0.0419065350673816	0.0461541067722081
PRDX5	0.00493097672824288	0.0117068260011222	0.0419065350673816	0.0990840152386549
PRG2	0.00493097672824288	0.0117068260011222	0.0419065350673816	0.0990840152386549
PRG3	0.00493097672824288	0.0117068260011222	0.0419065350673816	0.0990840152386549
PRKAA2	0.00493097672824288	0.00329175322818256	0.0419065350673816	0.0461541067722081
PRKACB	0.00288286788913289	0.00262327980573366	0.0419065350673816	0.0456750630092971
PRKCZ	0.00493097672824288	0.00548005460080566	0.0419065350673816	0.0722045775700479
PRMT3	0.00165098890537815	0.0022219846603724	0.0419065350673816	0.0456750630092971
PRMT6	0.00288286788913289	0.00262327980573366	0.0419065350673816	0.0456750630092971
PROK1	0.00288286788913289	0.00262327980573366	0.0419065350673816	0.0456750630092971
PRPF19	0.00493097672824288	0.0117068260011222	0.0419065350673816	0.0990840152386549
PRPF38A	0.00493097672824288	0.00329175322818256	0.0419065350673816	0.0461541067722081
PRPF38B	0.00288286788913289	0.00262327980573366	0.0419065350673816	0.0456750630092971
PRR5L	0.00165098890537815	0.00176300384089152	0.0419065350673816	0.0456750630092971
PRRG4	0.000923571391352351	0.00143732953898354	0.0419065350673816	0.0456750630092971
PRSS23	0.00493097672824288	0.0117068260011222	0.0419065350673816	0.0990840152386549
PSMA1	0.000923571391352351	0.00143732953898354	0.0419065350673816	0.0456750630092971
PSMA5	0.00288286788913289	0.00262327980573366	0.0419065350673816	0.0456750630092971
PSMB2	0.00288286788913289	0.00262327980573366	0.0419065350673816	0.0456750630092971
PSMC3	0.00165098890537815	0.00176300384089152	0.0419065350673816	0.0456750630092971
PSRC1	0.00288286788913289	0.00262327980573366	0.0419065350673816	0.0456750630092971
PTAFR	0.00288286788913289	0.00262327980573366	0.0419065350673816	0.0456750630092971
PTBP2	0.00288286788913289	0.00262327980573366	0.0419065350673816	0.0456750630092971
PTCH2	0.00493097672824288	0.00329175322818256	0.0419065350673816	0.0461541067722081
PTGDR2	0.00493097672824288	0.0117068260011222	0.0419065350673816	0.0990840152386549
PTGER3	0.00493097672824288	0.00329175322818256	0.0419065350673816	0.0461541067722081
PTGFR	0.00288286788913289	0.00262327980573366	0.0419065350673816	0.0456750630092971
PTGFRN	0.00288286788913289	0.00262327980573366	0.0419065350673816	0.0456750630092971
PTH	0.000923571391352351	0.00143732953898354	0.0419065350673816	0.0456750630092971
PTP4A2	0.00288286788913289	0.00262327980573366	0.0419065350673816	0.0456750630092971
PTPMT1	0.00165098890537815	0.00176300384089152	0.0419065350673816	0.0456750630092971
PTPN22	0.00288286788913289	0.00262327980573366	0.0419065350673816	0.0456750630092971
PTPN5	0.000923571391352351	0.00143732953898354	0.0419065350673816	0.0456750630092971
PTPRCAP	0.00493097672824288	0.0117068260011222	0.0419065350673816	0.0990840152386549
PTPRF	0.00493097672824288	0.00329175322818256	0.0419065350673816	0.0461541067722081
PTPRJ	0.00165098890537815	0.00176300384089152	0.0419065350673816	0.0456750630092971
PTPRU	0.00288286788913289	0.00262327980573366	0.0419065350673816	0.0456750630092971
PTS	0.00493097672824288	0.0117068260011222	0.0419065350673816	0.0990840152386549
PUM1	0.00288286788913289	0.00262327980573366	0.0419065350673816	0.0456750630092971
PUS3	0.00493097672824288	0.0117068260011222	0.0419065350673816	0.0990840152386549
PUSL1	0.00493097672824288	0.00548005460080566	0.0419065350673816	0.0722045775700479
PXN	0.00288286788913289	0.0071715572727054	0.0419065350673816	0.0938261908537471
PYGM	0.00493097672824288	0.0117068260011222	0.0419065350673816	0.0990840152386549
QSER1	0.000923571391352351	0.00143732953898354	0.0419065350673816	0.0456750630092971
RAB1B	0.00493097672824288	0.0117068260011222	0.0419065350673816	0.0990840152386549
RAB30	0.00493097672824288	0.0117068260011222	0.0419065350673816	0.0990840152386549
RAB38	0.00493097672824288	0.0117068260011222	0.0419065350673816	0.0990840152386549
RAB39A	0.0028828678891329	0.00748517410350884	0.0419065350673816	0.0942137970833247
RAB3B	0.00493097672824288	0.00329175322818256	0.0419065350673816	0.0461541067722081
RAB3IL1	0.00493097672824288	0.0117068260011222	0.0419065350673816	0.0990840152386549
RAB42	0.00288286788913289	0.00262327980573366	0.0419065350673816	0.0456750630092971
RAB6A	0.00493097672824288	0.0117068260011222	0.0419065350673816	0.0990840152386549
RABGGTB	0.00288286788913289	0.00262327980573366	0.0419065350673816	0.0456750630092971
RAD54L	0.00493097672824288	0.00329175322818256	0.0419065350673816	0.0461541067722081
RAD9A	0.00493097672824288	0.0117068260011222	0.0419065350673816	0.0990840152386549
RAG1	0.000265908384889858	0.000107838317696957	0.0419065350673816	0.0456750630092971
RAG2	0.00165098890537815	0.00176300384089152	0.0419065350673816	0.0456750630092971
RAP1A	0.00288286788913289	0.00262327980573366	0.0419065350673816	0.0456750630092971
RAP1GAP	0.00288286788913289	0.00262327980573366	0.0419065350673816	0.0456750630092971
RAPSN	0.00165098890537815	0.00176300384089152	0.0419065350673816	0.0456750630092971
RARRES3	0.00493097672824288	0.0117068260011222	0.0419065350673816	0.0990840152386549
RASGRP2	0.00493097672824288	0.0117068260011222	0.0419065350673816	0.0990840152386549
RASSF10	0.000923571391352351	0.00143732953898354	0.0419065350673816	0.0456750630092971
RAVER2	0.00493097672824288	0.00329175322818256	0.0419065350673816	0.0461541067722081
RBBP4	0.00288286788913289	0.00262327980573366	0.0419065350673816	0.0456750630092971
RBM14	0.00493097672824288	0.0117068260011222	0.0419065350673816	0.0990840152386549
RBM14-RBM4	0.00493097672824288	0.0117068260011222	0.0419065350673816	0.0990840152386549
RBM15	0.00288286788913289	0.00262327980573366	0.0419065350673816	0.0456750630092971
RBM4	0.00493097672824288	0.0117068260011222	0.0419065350673816	0.0990840152386549
RBM4B	0.00493097672824288	0.0117068260011222	0.0419065350673816	0.0990840152386549
RBM7	0.00493097672824288	0.0117068260011222	0.0419065350673816	0.0990840152386549
RBMXL1	0.00288286788913289	0.00262327980573366	0.0419065350673816	0.0456750630092971
RBMXL2	0.00165098890537815	0.00177308795588074	0.0419065350673816	0.0456750630092971
RBP1	0.00410067437555258	0.0157441124760878	0.0419065350673816	0.129997387369226
RBP7	0.00288286788913289	0.00262327980573366	0.0419065350673816	0.0456750630092971
RCAN3	0.00288286788913289	0.00262327980573366	0.0419065350673816	0.0456750630092971
RCE1	0.00165098890537815	0.00554150141616071	0.0419065350673816	0.0728076473192601
RCN1	0.000503091931889283	0.000916672505990618	0.0419065350673816	0.0456750630092971
RCOR2	0.00493097672824288	0.0117068260011222	0.0419065350673816	0.0990840152386549
RDX	0.0028828678891329	0.00748517410350884	0.0419065350673816	0.0942137970833247
REG4	0.00288286788913289	0.00262327980573366	0.0419065350673816	0.0456750630092971
RELA	0.00493097672824288	0.0117068260011222	0.0419065350673816	0.0990840152386549
RELT	0.00493097672824288	0.0117068260011222	0.0419065350673816	0.0990840152386549
RER1	0.00493097672824288	0.00548005460080566	0.0419065350673816	0.0722045775700479
RERE	0.00288286788913289	0.00262327980573366	0.0419065350673816	0.0456750630092971
REXO2	0.00493097672824288	0.0117068260011222	0.0419065350673816	0.0990840152386549
RHBDL2	0.00493097672824288	0.00329175322818256	0.0419065350673816	0.0461541067722081
RHCE	0.00288286788913289	0.00262327980573366	0.0419065350673816	0.0456750630092971
RHD	0.00288286788913289	0.00262327980573366	0.0419065350673816	0.0456750630092971
RHOC	0.00288286788913289	0.00262327980573366	0.0419065350673816	0.0456750630092971
RHOD	0.00493097672824288	0.0117068260011222	0.0419065350673816	0.0990840152386549
RHOG	0.00165098890537815	0.00177308795588074	0.0419065350673816	0.0456750630092971
RIC3	0.00165098890537815	0.00177308795588074	0.0419065350673816	0.0456750630092971
RIMKLA	0.00493097672824288	0.00329175322818256	0.0419065350673816	0.0461541067722081
RIMS3	0.00493097672824288	0.00329175322818256	0.0419065350673816	0.0461541067722081
RIN1	9.51831557383396e-05	9.95395419621087e-05	0.0419065350673816	0.0456750630092971
RLF	0.00493097672824288	0.00329175322818256	0.0419065350673816	0.0461541067722081
RNASEH2C	0.00493097672824288	0.0117068260011222	0.0419065350673816	0.0990840152386549
RNF11	0.00493097672824288	0.00329175322818256	0.0419065350673816	0.0461541067722081
RNF121	0.00493097672824288	0.0117068260011222	0.0419065350673816	0.0990840152386549
RNF141	0.000923571391352351	0.00143732953898354	0.0419065350673816	0.0456750630092971
RNF169	0.00493097672824288	0.0117068260011222	0.0419065350673816	0.0990840152386549
RNF186	0.00288286788913289	0.00262327980573366	0.0419065350673816	0.0456750630092971
RNF19B	0.00288286788913289	0.00262327980573366	0.0419065350673816	0.0456750630092971
RNF207	0.00288286788913289	0.00262327980573366	0.0419065350673816	0.0456750630092971
RNF214	0.00493097672824288	0.0117068260011222	0.0419065350673816	0.0990840152386549
RNF220	0.00493097672824288	0.00329175322818256	0.0419065350673816	0.0461541067722081
RNF26	0.00493097672824288	0.0117068260011222	0.0419065350673816	0.0990840152386549
RNPC3	0.00288286788913289	0.00262327980573366	0.0419065350673816	0.0456750630092971
ROBO3	0.00493097672824288	0.0117068260011222	0.0419065350673816	0.0990840152386549
ROBO4	0.00493097672824288	0.0117068260011222	0.0419065350673816	0.0990840152386549
ROR1	0.00493097672824288	0.00329175322818256	0.0419065350673816	0.0461541067722081
RPA2	0.00288286788913289	0.00262327980573366	0.0419065350673816	0.0456750630092971
RPAP2	0.00288286788913289	0.00262327980573366	0.0419065350673816	0.0456750630092971
RPE65	0.00493097672824288	0.00329175322818256	0.0419065350673816	0.0461541067722081
RPL11	6.67017109429236e-05	0.000134863808847726	0.0419065350673816	0.0456750630092971
RPL21	0.00493097672824288	0.0117068260011222	0.0419065350673816	0.0990840152386549
RPL23	0.00288286788913289	0.00703861291334718	0.0419065350673816	0.0921517623003269
RPL27A	0.00165098890537815	0.00177308795588074	0.0419065350673816	0.0456750630092971
RPL5	0.00288286788913289	0.00262327980573366	0.0419065350673816	0.0456750630092971
RPS13	0.000923571391352351	0.00143732953898354	0.0419065350673816	0.0456750630092971
RPS3	0.00493097672824288	0.0117068260011222	0.0419065350673816	0.0990840152386549
RPS6KA1	0.00288286788913289	0.00262327980573366	0.0419065350673816	0.0456750630092971
RPS6KA4	0.00493097672824288	0.0117068260011222	0.0419065350673816	0.0990840152386549
RPS6KB2	0.00493097672824288	0.0117068260011222	0.0419065350673816	0.0990840152386549
RPS8	0.00493097672824288	0.00329175322818256	0.0419065350673816	0.0461541067722081
RPUSD4	0.00493097672824288	0.0117068260011222	0.0419065350673816	0.0990840152386549
RRAGC	0.00493097672824288	0.00329175322818256	0.0419065350673816	0.0461541067722081
RRAS2	0.000923571391352351	0.00143732953898354	0.0419065350673816	0.0456750630092971
RRM1	6.67017109429233e-05	5.70693212445882e-06	0.0419065350673816	0.0456750630092971
RRP8	0.00165098890537815	0.00177308795588074	0.0419065350673816	0.0456750630092971
RRS1	0.000503091931889283	0.000678344704641173	0.0419065350673816	0.0456750630092971
RSBN1	0.00288286788913289	0.00262327980573366	0.0419065350673816	0.0456750630092971
RSC1A1	0.00288286788913289	0.00262327980573366	0.0419065350673816	0.0456750630092971
RSPO1	0.00288286788913289	0.00262327980573366	0.0419065350673816	0.0456750630092971
RSRP1	0.00288286788913289	0.00262327980573366	0.0419065350673816	0.0456750630092971
RTCA	0.00288286788913289	0.00262327980573366	0.0419065350673816	0.0456750630092971
RTN4RL2	0.00493097672824288	0.0117068260011222	0.0419065350673816	0.0990840152386549
RUNX3	0.00288286788913289	0.00262327980573366	0.0419065350673816	0.0456750630092971
RWDD3	0.00288286788913289	0.00262327980573366	0.0419065350673816	0.0456750630092971
S100PBP	0.00288286788913289	0.00262327980573366	0.0419065350673816	0.0456750630092971
S1PR1	0.00288286788913289	0.00262327980573366	0.0419065350673816	0.0456750630092971
SAA1	0.000923571391352351	0.00143732953898354	0.0419065350673816	0.0456750630092971
SAA2	0.000923571391352351	0.00143732953898354	0.0419065350673816	0.0456750630092971
SAA2-SAA4	0.000923571391352351	0.00143732953898354	0.0419065350673816	0.0456750630092971
SAA4	0.000923571391352351	0.00143732953898354	0.0419065350673816	0.0456750630092971
SAAL1	0.000923571391352351	0.00143732953898354	0.0419065350673816	0.0456750630092971
SAC3D1	0.00493097672824288	0.0117068260011222	0.0419065350673816	0.0990840152386549
SAMD13	0.00288286788913289	0.00262327980573366	0.0419065350673816	0.0456750630092971
SARS	0.00288286788913289	0.00262327980573366	0.0419065350673816	0.0456750630092971
SART1	0.00493097672824288	0.0117068260011222	0.0419065350673816	0.0990840152386549
SASS6	0.00288286788913289	0.00262327980573366	0.0419065350673816	0.0456750630092971
SBF2	0.000923571391352351	0.00143732953898354	0.0419065350673816	0.0456750630092971
SCGB1A1	0.00493097672824288	0.0117068260011222	0.0419065350673816	0.0990840152386549
SCGB1D1	0.00493097672824288	0.0117068260011222	0.0419065350673816	0.0990840152386549
SCGB1D2	0.00493097672824288	0.0117068260011222	0.0419065350673816	0.0990840152386549
SCGB1D4	0.00493097672824288	0.0117068260011222	0.0419065350673816	0.0990840152386549
SCGB2A1	0.00493097672824288	0.0117068260011222	0.0419065350673816	0.0990840152386549
SCGB2A2	0.00493097672824288	0.0117068260011222	0.0419065350673816	0.0990840152386549
SCMH1	0.00493097672824288	0.00329175322818256	0.0419065350673816	0.0461541067722081
SCN2B	0.00493097672824288	0.0117068260011222	0.0419065350673816	0.0990840152386549
SCN3B	0.00493097672824288	0.0117068260011222	0.0419065350673816	0.0990840152386549
SCN4B	0.00493097672824288	0.0117068260011222	0.0419065350673816	0.0990840152386549
SCNN1D	0.00493097672824288	0.00548005460080566	0.0419065350673816	0.0722045775700479
SCP2	0.00493097672824288	0.00329175322818256	0.0419065350673816	0.0461541067722081
SCUBE2	0.00165098890537815	0.00177308795588074	0.0419065350673816	0.0456750630092971
SCYL1	0.00493097672824288	0.0117068260011222	0.0419065350673816	0.0990840152386549
SDC3	0.00288286788913289	0.00262327980573366	0.0419065350673816	0.0456750630092971
SDF4	0.00493097672824288	0.00548005460080566	0.0419065350673816	0.0722045775700479
SDHAF2	0.00493097672824288	0.0117068260011222	0.0419065350673816	0.0990840152386549
SDHB	0.00288286788913289	0.00262327980573366	0.0419065350673816	0.0456750630092971
SDHD	0.00493097672824288	0.0117068260011222	0.0419065350673816	0.0990840152386549
SELENOF	0.00288286788913289	0.00262327980573366	0.0419065350673816	0.0456750630092971
SELENON	0.00288286788913289	0.00262327980573366	0.0419065350673816	0.0456750630092971
SERBP1	0.00493097672824288	0.00329175322818256	0.0419065350673816	0.0461541067722081
SERGEF	0.000923571391352351	0.00143732953898354	0.0419065350673816	0.0456750630092971
SERINC2	0.00288286788913289	0.00262327980573366	0.0419065350673816	0.0456750630092971
SERPING1	0.00493097672824288	0.0117068260011222	0.0419065350673816	0.0990840152386549
SERPINH1	0.00493097672824288	0.0117068260011222	0.0419065350673816	0.0990840152386549
SESN2	0.00288286788913289	0.00262327980573366	0.0419065350673816	0.0456750630092971
SESN3	0.00493097672824288	0.0117068260011222	0.0419065350673816	0.0990840152386549
SETSIP	0.00288286788913289	0.00262327980573366	0.0419065350673816	0.0456750630092971
SF3A3	0.00288286788913289	0.00262327980573366	0.0419065350673816	0.0456750630092971
SF3B2	0.00493097672824288	0.0117068260011222	0.0419065350673816	0.0990840152386549
SFN	0.00288286788913289	0.00262327980573366	0.0419065350673816	0.0456750630092971
SFPQ	0.00288286788913289	0.00262327980573366	0.0419065350673816	0.0456750630092971
SGIP1	0.00493097672824288	0.00329175322818256	0.0419065350673816	0.0461541067722081
SH2D5	0.00288286788913289	0.00262327980573366	0.0419065350673816	0.0456750630092971
SH3BGRL3	0.00288286788913289	0.00262327980573366	0.0419065350673816	0.0456750630092971
SH3D21	0.00288286788913289	0.00262327980573366	0.0419065350673816	0.0456750630092971
SH3GLB1	0.00288286788913289	0.00262327980573366	0.0419065350673816	0.0456750630092971
SHANK2	0.00493097672824288	0.0117068260011222	0.0419065350673816	0.0990840152386549
SHB	5.84976319961845e-06	8.03816385402428e-07	0.0419065350673816	0.0149333008080063
SHISAL2A	0.00493097672824288	0.00329175322818256	0.0419065350673816	0.0461541067722081
SIAE	0.00493097672824288	0.0117068260011222	0.0419065350673816	0.0990840152386549
SIDT2	0.00493097672824288	0.0117068260011222	0.0419065350673816	0.0990840152386549
SIK2	0.00493097672824288	0.0117068260011222	0.0419065350673816	0.0990840152386549
SIK3	0.00493097672824288	0.0117068260011222	0.0419065350673816	0.0990840152386549
SIKE1	0.00288286788913289	0.00262327980573366	0.0419065350673816	0.0456750630092971
SIPA1	0.00493097672824288	0.0117068260011222	0.0419065350673816	0.0990840152386549
SKI	0.00493097672824288	0.00548005460080566	0.0419065350673816	0.0722045775700479
SLC15A3	0.00493097672824288	0.0117068260011222	0.0419065350673816	0.0990840152386549
SLC16A1	0.00288286788913289	0.00262327980573366	0.0419065350673816	0.0456750630092971
SLC16A4	0.00288286788913289	0.00262327980573366	0.0419065350673816	0.0456750630092971
SLC17A6	0.000923571391352351	0.00143732953898354	0.0419065350673816	0.0456750630092971
SLC1A2	0.00165098890537815	0.00176300384089152	0.0419065350673816	0.0456750630092971
SLC1A7	0.00493097672824288	0.00329175322818256	0.0419065350673816	0.0461541067722081
SLC22A10	0.00493097672824288	0.0117068260011222	0.0419065350673816	0.0990840152386549
SLC22A11	0.00493097672824288	0.0117068260011222	0.0419065350673816	0.0990840152386549
SLC22A12	0.00493097672824288	0.0117068260011222	0.0419065350673816	0.0990840152386549
SLC22A15	0.00288286788913289	0.00262327980573366	0.0419065350673816	0.0456750630092971
SLC22A24	0.00493097672824288	0.0117068260011222	0.0419065350673816	0.0990840152386549
SLC22A25	0.00493097672824288	0.0117068260011222	0.0419065350673816	0.0990840152386549
SLC22A6	0.00493097672824288	0.0117068260011222	0.0419065350673816	0.0990840152386549
SLC22A8	0.00493097672824288	0.0117068260011222	0.0419065350673816	0.0990840152386549
SLC22A9	0.00493097672824288	0.0117068260011222	0.0419065350673816	0.0990840152386549
SLC25A24	0.00288286788913289	0.00262327980573366	0.0419065350673816	0.0456750630092971
SLC25A33	0.00288286788913289	0.00262327980573366	0.0419065350673816	0.0456750630092971
SLC25A34	0.00288286788913289	0.00262327980573366	0.0419065350673816	0.0456750630092971
SLC25A45	0.00493097672824288	0.0117068260011222	0.0419065350673816	0.0990840152386549
SLC29A2	0.00493097672824288	0.0117068260011222	0.0419065350673816	0.0990840152386549
SLC2A1	0.00493097672824288	0.00329175322818256	0.0419065350673816	0.0461541067722081
SLC2A5	0.00288286788913289	0.00262327980573366	0.0419065350673816	0.0456750630092971
SLC2A7	0.00288286788913289	0.00262327980573366	0.0419065350673816	0.0456750630092971
SLC30A2	0.00288286788913289	0.00262327980573366	0.0419065350673816	0.0456750630092971
SLC30A7	0.00288286788913289	0.00262327980573366	0.0419065350673816	0.0456750630092971
SLC35A3	0.00288286788913289	0.00262327980573366	0.0419065350673816	0.0456750630092971
SLC35C1	0.00165098890537815	0.00176300384089152	0.0419065350673816	0.0456750630092971
SLC35D1	0.00493097672824288	0.00329175322818256	0.0419065350673816	0.0461541067722081
SLC35E2A	0.00493097672824288	0.00548005460080566	0.0419065350673816	0.0722045775700479
SLC35E2B	0.00493097672824288	0.00548005460080566	0.0419065350673816	0.0722045775700479
SLC35F2	0.0028828678891329	0.00748517410350884	0.0419065350673816	0.0942137970833247
SLC36A4	0.00493097672824288	0.0117068260011222	0.0419065350673816	0.0990840152386549
SLC37A2	0.00493097672824288	0.0117068260011222	0.0419065350673816	0.0990840152386549
SLC37A4	0.00493097672824288	0.0117068260011222	0.0419065350673816	0.0990840152386549
SLC39A13	0.00165098890537815	0.00176300384089152	0.0419065350673816	0.0456750630092971
SLC3A2	0.00493097672824288	0.0117068260011222	0.0419065350673816	0.0990840152386549
SLC43A1	0.00493097672824288	0.0117068260011222	0.0419065350673816	0.0990840152386549
SLC43A3	0.00493097672824288	0.0117068260011222	0.0419065350673816	0.0990840152386549
SLC44A3	0.00288286788913289	0.00262327980573366	0.0419065350673816	0.0456750630092971
SLC44A5	0.00288286788913289	0.00262327980573366	0.0419065350673816	0.0456750630092971
SLC45A1	0.00288286788913289	0.00262327980573366	0.0419065350673816	0.0456750630092971
SLC5A12	0.000923571391352351	0.00143732953898354	0.0419065350673816	0.0456750630092971
SLC5A9	0.00493097672824288	0.00329175322818256	0.0419065350673816	0.0461541067722081
SLC6A17	0.00288286788913289	0.00262327980573366	0.0419065350673816	0.0456750630092971
SLC6A5	0.00165098890537815	0.0022219846603724	0.0419065350673816	0.0456750630092971
SLC6A9	0.00493097672824288	0.00329175322818256	0.0419065350673816	0.0461541067722081
SLC9A1	0.00288286788913289	0.00262327980573366	0.0419065350673816	0.0456750630092971
SLCO2B1	0.00493097672824288	0.0117068260011222	0.0419065350673816	0.0990840152386549
SLFNL1	0.00493097672824288	0.00329175322818256	0.0419065350673816	0.0461541067722081
SLN	0.00165098890537815	0.00554150141616071	0.0419065350673816	0.0728076473192601
SMAP2	0.00493097672824288	0.00329175322818256	0.0419065350673816	0.0461541067722081
SMCO4	0.00493097672824288	0.0117068260011222	0.0419065350673816	0.0990840152386549
SMIM1	0.00493097672824288	0.00548005460080566	0.0419065350673816	0.0722045775700479
SMIM12	0.00288286788913289	0.00262327980573366	0.0419065350673816	0.0456750630092971
SMIM35	0.00493097672824288	0.0117068260011222	0.0419065350673816	0.0990840152386549
SMPD1	0.00165098890537815	0.00177308795588074	0.0419065350673816	0.0456750630092971
SMPDL3B	0.00288286788913289	0.00262327980573366	0.0419065350673816	0.0456750630092971
SMTNL1	0.00493097672824288	0.0117068260011222	0.0419065350673816	0.0990840152386549
SNIP1	0.00288286788913289	0.00262327980573366	0.0419065350673816	0.0456750630092971
SNRNP40	0.00288286788913289	0.00262327980573366	0.0419065350673816	0.0456750630092971
SNX15	0.00493097672824288	0.0117068260011222	0.0419065350673816	0.0990840152386549
SNX19	0.00493097672824288	0.0117068260011222	0.0419065350673816	0.0990840152386549
SNX32	0.00493097672824288	0.0117068260011222	0.0419065350673816	0.0990840152386549
SNX7	0.00288286788913289	0.00262327980573366	0.0419065350673816	0.0456750630092971
SORL1	0.00493097672824288	0.0117068260011222	0.0419065350673816	0.0990840152386549
SORT1	0.00288286788913289	0.00262327980573366	0.0419065350673816	0.0456750630092971
SOX6	0.000923571391352351	0.00143732953898354	0.0419065350673816	0.0456750630092971
SP5	0.000993589168231578	0.00576818610165192	0.0419065350673816	0.0757324108809112
SPA17	0.00493097672824288	0.0117068260011222	0.0419065350673816	0.0990840152386549
SPAG17	0.00288286788913289	0.00262327980573366	0.0419065350673816	0.0456750630092971
SPATA1	0.00288286788913289	0.00262327980573366	0.0419065350673816	0.0456750630092971
SPATA21	0.00288286788913289	0.00262327980573366	0.0419065350673816	0.0456750630092971
SPATA6	0.00493097672824288	0.00329175322818256	0.0419065350673816	0.0461541067722081
SPCS2	0.00493097672824288	0.0117068260011222	0.0419065350673816	0.0990840152386549
SPDYC	0.00493097672824288	0.0117068260011222	0.0419065350673816	0.0990840152386549
SPEN	0.00288286788913289	0.00262327980573366	0.0419065350673816	0.0456750630092971
SPI1	0.00165098890537815	0.00176300384089152	0.0419065350673816	0.0456750630092971
SPINDOC	0.00493097672824288	0.0117068260011222	0.0419065350673816	0.0990840152386549
SPOCD1	0.00288286788913289	0.00262327980573366	0.0419065350673816	0.0456750630092971
SPON1	0.000923571391352351	0.00143732953898354	0.0419065350673816	0.0456750630092971
SPSB1	0.00288286788913289	0.00262327980573366	0.0419065350673816	0.0456750630092971
SPTBN2	0.00493097672824288	0.0117068260011222	0.0419065350673816	0.0990840152386549
SPTY2D1	0.000923571391352351	0.00143732953898354	0.0419065350673816	0.0456750630092971
SPTY2D1OS	0.000923571391352351	0.00143732953898354	0.0419065350673816	0.0456750630092971
SRARP	0.00288286788913289	0.00262327980573366	0.0419065350673816	0.0456750630092971
SRGAP2B	0.00288286788913289	0.00255327084638923	0.0419065350673816	0.0456750630092971
SRGAP2C	0.00288286788913289	0.00255327084638923	0.0419065350673816	0.0456750630092971
SRM	0.00288286788913289	0.00262327980573366	0.0419065350673816	0.0456750630092971
SRPRA	0.00493097672824288	0.0117068260011222	0.0419065350673816	0.0990840152386549
SRRM1	0.00288286788913289	0.00262327980573366	0.0419065350673816	0.0456750630092971
SRSF10-1	0.00288286788913289	0.00262327980573366	0.0419065350673816	0.0456750630092971
SRSF11	0.00493097672824288	0.00329175322818256	0.0419065350673816	0.0461541067722081
SRSF4	0.00288286788913289	0.00262327980573366	0.0419065350673816	0.0456750630092971
SRSF8	0.00493097672824288	0.0117068260011222	0.0419065350673816	0.0990840152386549
SSBP3	0.00493097672824288	0.00329175322818256	0.0419065350673816	0.0461541067722081
SSH3	0.00493097672824288	0.0117068260011222	0.0419065350673816	0.0990840152386549
SSRP1	0.00493097672824288	0.0117068260011222	0.0419065350673816	0.0990840152386549
SSSCA1	0.00493097672824288	0.0117068260011222	0.0419065350673816	0.0990840152386549
SSU72	0.00493097672824288	0.00548005460080566	0.0419065350673816	0.0722045775700479
SSX2IP	0.00288286788913289	0.00262327980573366	0.0419065350673816	0.0456750630092971
ST3GAL3	0.00493097672824288	0.00329175322818256	0.0419065350673816	0.0461541067722081
ST3GAL4	0.00493097672824288	0.0117068260011222	0.0419065350673816	0.0990840152386549
ST6GALNAC3	0.00288286788913289	0.00262327980573366	0.0419065350673816	0.0456750630092971
ST6GALNAC5	0.00288286788913289	0.00262327980573366	0.0419065350673816	0.0456750630092971
ST7L	0.00288286788913289	0.00262327980573366	0.0419065350673816	0.0456750630092971
STARD10	0.00493097672824288	0.0117068260011222	0.0419065350673816	0.0990840152386549
STIL	0.00493097672824288	0.00329175322818256	0.0419065350673816	0.0461541067722081
STIM1	0.00165098890537815	0.00177308795588074	0.0419065350673816	0.0456750630092971
STIP1	0.00493097672824288	0.0117068260011222	0.0419065350673816	0.0990840152386549
STK33	0.00165098890537815	0.00177308795588074	0.0419065350673816	0.0456750630092971
STK40	0.00288286788913289	0.00262327980573366	0.0419065350673816	0.0456750630092971
STMN1	0.00288286788913289	0.00262327980573366	0.0419065350673816	0.0456750630092971
STPG1	0.00288286788913289	0.00262327980573366	0.0419065350673816	0.0456750630092971
STRIP1	0.00288286788913289	0.00262327980573366	0.0419065350673816	0.0456750630092971
STT3A	0.00493097672824288	0.0117068260011222	0.0419065350673816	0.0990840152386549
STX12	0.00288286788913289	0.00262327980573366	0.0419065350673816	0.0456750630092971
STX3	0.00493097672824288	0.0117068260011222	0.0419065350673816	0.0990840152386549
STX5	0.00493097672824288	0.0117068260011222	0.0419065350673816	0.0990840152386549
STXBP3	0.00288286788913289	0.00262327980573366	0.0419065350673816	0.0456750630092971
SVBP	0.00493097672824288	0.00329175322818256	0.0419065350673816	0.0461541067722081
SVIP	0.000923571391352351	0.00143732953898354	0.0419065350673816	0.0456750630092971
SWAP70	0.00165098890537815	0.00177308795588074	0.0419065350673816	0.0456750630092971
SYCP1	0.00288286788913289	0.00262327980573366	0.0419065350673816	0.0456750630092971
SYDE2	0.00288286788913289	0.00262327980573366	0.0419065350673816	0.0456750630092971
SYF2	0.00288286788913289	0.00262327980573366	0.0419065350673816	0.0456750630092971
SYNC	0.00288286788913289	0.00262327980573366	0.0419065350673816	0.0456750630092971
SYPL2	0.00288286788913289	0.00262327980573366	0.0419065350673816	0.0456750630092971
SYT12	0.00493097672824288	0.0117068260011222	0.0419065350673816	0.0990840152386549
SYT13	0.00165098890537815	0.00176300384089152	0.0419065350673816	0.0456750630092971
SYT6	0.00288286788913289	0.00262327980573366	0.0419065350673816	0.0456750630092971
SYT7	0.00493097672824288	0.0117068260011222	0.0419065350673816	0.0990840152386549
SYT9	0.00165098890537815	0.00177308795588074	0.0419065350673816	0.0456750630092971
SYTL1	0.00288286788913289	0.00262327980573366	0.0419065350673816	0.0456750630092971
SYTL2	0.00493097672824288	0.0117068260011222	0.0419065350673816	0.0990840152386549
SYVN1	0.00493097672824288	0.0117068260011222	0.0419065350673816	0.0990840152386549
SZRD1	0.00288286788913289	0.00262327980573366	0.0419065350673816	0.0456750630092971
SZT2	0.00493097672824288	0.00329175322818256	0.0419065350673816	0.0461541067722081
TACSTD2	0.00493097672824288	0.00329175322818256	0.0419065350673816	0.0461541067722081
TAF10	0.00165098890537815	0.00177308795588074	0.0419065350673816	0.0456750630092971
TAF12	0.00288286788913289	0.00262327980573366	0.0419065350673816	0.0456750630092971
TAF13	0.00288286788913289	0.00262327980573366	0.0419065350673816	0.0456750630092971
TAF1D	0.00493097672824288	0.0117068260011222	0.0419065350673816	0.0990840152386549
TAF6L	0.00493097672824288	0.0117068260011222	0.0419065350673816	0.0990840152386549
TAGLN	0.00493097672824288	0.0117068260011222	0.0419065350673816	0.0990840152386549
TAL1	0.00493097672824288	0.00329175322818256	0.0419065350673816	0.0461541067722081
TARDBP	0.00288286788913289	0.00262327980573366	0.0419065350673816	0.0456750630092971
TAS1R1	0.00288286788913289	0.00262327980573366	0.0419065350673816	0.0456750630092971
TAS1R2	0.00288286788913289	0.00262327980573366	0.0419065350673816	0.0456750630092971
TAS1R3	0.00493097672824288	0.00548005460080566	0.0419065350673816	0.0722045775700479
TBC1D10C	0.00493097672824288	0.0117068260011222	0.0419065350673816	0.0990840152386549
TBCEL	0.00493097672824288	0.0117068260011222	0.0419065350673816	0.0990840152386549
TBRG1	0.00493097672824288	0.0117068260011222	0.0419065350673816	0.0990840152386549
TBX10	0.00493097672824288	0.0117068260011222	0.0419065350673816	0.0990840152386549
TBX15	0.00288286788913289	0.00262327980573366	0.0419065350673816	0.0456750630092971
TCEA3	0.00288286788913289	0.00262327980573366	0.0419065350673816	0.0456750630092971
TCEANC2	0.00493097672824288	0.00329175322818256	0.0419065350673816	0.0461541067722081
TCIRG1	0.00493097672824288	0.0117068260011222	0.0419065350673816	0.0990840152386549
TCN1	6.67017109429236e-05	0.000134863808847726	0.0419065350673816	0.0456750630092971
TCP11L1	0.000923571391352351	0.00143732953898354	0.0419065350673816	0.0456750630092971
TCTEX1D1	0.00493097672824288	0.00329175322818256	0.0419065350673816	0.0461541067722081
TCTEX1D4	0.00493097672824288	0.00329175322818256	0.0419065350673816	0.0461541067722081
TEAD1	0.000923571391352351	0.00143732953898354	0.0419065350673816	0.0456750630092971
TECTA	0.00493097672824288	0.0117068260011222	0.0419065350673816	0.0990840152386549
TEKT2	0.00288286788913289	0.00262327980573366	0.0419065350673816	0.0456750630092971
TENM4	0.00493097672824288	0.0117068260011222	0.0419065350673816	0.0990840152386549
TENT5B	0.00288286788913289	0.00262327980573366	0.0419065350673816	0.0456750630092971
TENT5C	0.00288286788913289	0.00262327980573366	0.0419065350673816	0.0456750630092971
TESK2	0.00493097672824288	0.00329175322818256	0.0419065350673816	0.0461541067722081
TESMIN	0.00493097672824288	0.0117068260011222	0.0419065350673816	0.0990840152386549
TEX12	0.00493097672824288	0.0117068260011222	0.0419065350673816	0.0990840152386549
TEX38	0.00493097672824288	0.00329175322818256	0.0419065350673816	0.0461541067722081
TEX46	0.00288286788913289	0.00262327980573366	0.0419065350673816	0.0456750630092971
TFAP2E	0.00288286788913289	0.00262327980573366	0.0419065350673816	0.0456750630092971
TGFBR3	0.00288286788913289	0.00262327980573366	0.0419065350673816	0.0456750630092971
TH	0.000484833192847639	0.000783761604188155	0.0419065350673816	0.0456750630092971
THAP12	0.00493097672824288	0.0117068260011222	0.0419065350673816	0.0990840152386549
THAP3	0.00288286788913289	0.00262327980573366	0.0419065350673816	0.0456750630092971
THEMIS2	0.00288286788913289	0.00262327980573366	0.0419065350673816	0.0456750630092971
THRAP3	0.00288286788913289	0.00262327980573366	0.0419065350673816	0.0456750630092971
THRSP	0.00493097672824288	0.0117068260011222	0.0419065350673816	0.0990840152386549
THY1	0.00493097672824288	0.0117068260011222	0.0419065350673816	0.0990840152386549
TIE1	0.00493097672824288	0.00329175322818256	0.0419065350673816	0.0461541067722081
TIGD3	0.00493097672824288	0.0117068260011222	0.0419065350673816	0.0990840152386549
TIMM10	0.00493097672824288	0.0117068260011222	0.0419065350673816	0.0990840152386549
TIMM10B	0.00165098890537815	0.00177308795588074	0.0419065350673816	0.0456750630092971
TIMM8B	0.00493097672824288	0.0117068260011222	0.0419065350673816	0.0990840152386549
TINAGL1	0.00288286788913289	0.00262327980573366	0.0419065350673816	0.0456750630092971
TIRAP	0.00493097672824288	0.0117068260011222	0.0419065350673816	0.0990840152386549
TKFC	0.00493097672824288	0.0117068260011222	0.0419065350673816	0.0990840152386549
TM2D1	0.00493097672824288	0.00329175322818256	0.0419065350673816	0.0461541067722081
TM7SF2	0.00493097672824288	0.0117068260011222	0.0419065350673816	0.0990840152386549
TMCO2	0.00493097672824288	0.00329175322818256	0.0419065350673816	0.0461541067722081
TMCO4	0.00288286788913289	0.00262327980573366	0.0419065350673816	0.0456750630092971
TMED5	0.00288286788913289	0.00262327980573366	0.0419065350673816	0.0456750630092971
TMEM109	0.00493097672824288	0.0117068260011222	0.0419065350673816	0.0990840152386549
TMEM123	0.0028828678891329	0.00748517410350884	0.0419065350673816	0.0942137970833247
TMEM125	0.00493097672824288	0.00329175322818256	0.0419065350673816	0.0461541067722081
TMEM126A	0.00493097672824288	0.0117068260011222	0.0419065350673816	0.0990840152386549
TMEM126B	0.00493097672824288	0.0117068260011222	0.0419065350673816	0.0990840152386549
TMEM132A	0.00493097672824288	0.0117068260011222	0.0419065350673816	0.0990840152386549
TMEM134	0.00493097672824288	0.0117068260011222	0.0419065350673816	0.0990840152386549
TMEM135	0.00493097672824288	0.0117068260011222	0.0419065350673816	0.0990840152386549
TMEM136	0.00493097672824288	0.0117068260011222	0.0419065350673816	0.0990840152386549
TMEM138	0.00493097672824288	0.0117068260011222	0.0419065350673816	0.0990840152386549
TMEM151A	0.00493097672824288	0.0117068260011222	0.0419065350673816	0.0990840152386549
TMEM167B	0.00288286788913289	0.00262327980573366	0.0419065350673816	0.0456750630092971
TMEM179B	0.00493097672824288	0.0117068260011222	0.0419065350673816	0.0990840152386549
TMEM200B	0.00288286788913289	0.00262327980573366	0.0419065350673816	0.0456750630092971
TMEM201	0.00288286788913289	0.00262327980573366	0.0419065350673816	0.0456750630092971
TMEM216	0.00493097672824288	0.0117068260011222	0.0419065350673816	0.0990840152386549
TMEM218	0.00493097672824288	0.0117068260011222	0.0419065350673816	0.0990840152386549
TMEM222	0.00288286788913289	0.00262327980573366	0.0419065350673816	0.0456750630092971
TMEM223	0.00493097672824288	0.0117068260011222	0.0419065350673816	0.0990840152386549
TMEM225	0.00493097672824288	0.0117068260011222	0.0419065350673816	0.0990840152386549
TMEM234	0.00288286788913289	0.00262327980573366	0.0419065350673816	0.0456750630092971
TMEM240	0.00493097672824288	0.00548005460080566	0.0419065350673816	0.0722045775700479
TMEM25	0.00493097672824288	0.0117068260011222	0.0419065350673816	0.0990840152386549
TMEM258	0.00493097672824288	0.0117068260011222	0.0419065350673816	0.0990840152386549
TMEM262	0.00493097672824288	0.0117068260011222	0.0419065350673816	0.0990840152386549
TMEM269	0.00493097672824288	0.00329175322818256	0.0419065350673816	0.0461541067722081
TMEM35B	0.00288286788913289	0.00262327980573366	0.0419065350673816	0.0456750630092971
TMEM39B	0.00288286788913289	0.00262327980573366	0.0419065350673816	0.0456750630092971
TMEM41B	0.00165098890537815	0.00177308795588074	0.0419065350673816	0.0456750630092971
TMEM45B	0.00493097672824288	0.0117068260011222	0.0419065350673816	0.0990840152386549
TMEM50A	0.00288286788913289	0.00262327980573366	0.0419065350673816	0.0456750630092971
TMEM51	0.00288286788913289	0.00262327980573366	0.0419065350673816	0.0456750630092971
TMEM52	0.00493097672824288	0.00548005460080566	0.0419065350673816	0.0722045775700479
TMEM53	0.00493097672824288	0.00329175322818256	0.0419065350673816	0.0461541067722081
TMEM54	0.00288286788913289	0.00262327980573366	0.0419065350673816	0.0456750630092971
TMEM56	0.00288286788913289	0.00262327980573366	0.0419065350673816	0.0456750630092971
TMEM56-RWDD3	0.00288286788913289	0.00262327980573366	0.0419065350673816	0.0456750630092971
TMEM59	0.00493097672824288	0.00329175322818256	0.0419065350673816	0.0461541067722081
TMEM61	0.00493097672824288	0.00329175322818256	0.0419065350673816	0.0461541067722081
TMEM69	0.00493097672824288	0.00329175322818256	0.0419065350673816	0.0461541067722081
TMEM82	0.00288286788913289	0.00262327980573366	0.0419065350673816	0.0456750630092971
TMEM86A	0.000923571391352351	0.00143732953898354	0.0419065350673816	0.0456750630092971
TMEM88B	0.00493097672824288	0.00548005460080566	0.0419065350673816	0.0722045775700479
TMEM9B	0.00165098890537815	0.00177308795588074	0.0419065350673816	0.0456750630092971
TMIGD3	0.00288286788913289	0.00262327980573366	0.0419065350673816	0.0456750630092971
TMPRSS13	0.00493097672824288	0.0117068260011222	0.0419065350673816	0.0990840152386549
TMPRSS4	0.00493097672824288	0.0117068260011222	0.0419065350673816	0.0990840152386549
TMPRSS5	0.00493097672824288	0.0117068260011222	0.0419065350673816	0.0990840152386549
TMX2	0.00493097672824288	0.0117068260011222	0.0419065350673816	0.0990840152386549
TNFRSF14	0.00493097672824288	0.00548005460080566	0.0419065350673816	0.0722045775700479
TNFRSF18	0.00493097672824288	0.00548005460080566	0.0419065350673816	0.0722045775700479
TNFRSF1B	0.00288286788913289	0.00262327980573366	0.0419065350673816	0.0456750630092971
TNFRSF25	0.00288286788913289	0.00262327980573366	0.0419065350673816	0.0456750630092971
TNFRSF4	0.00493097672824288	0.00548005460080566	0.0419065350673816	0.0722045775700479
TNFRSF8	0.00288286788913289	0.00262327980573366	0.0419065350673816	0.0456750630092971
TNFRSF9	0.00288286788913289	0.00262327980573366	0.0419065350673816	0.0456750630092971
TNKS1BP1	0.00493097672824288	0.0117068260011222	0.0419065350673816	0.0990840152386549
TNNI3K	0.00288286788913289	0.00262327980573366	0.0419065350673816	0.0456750630092971
TOE1	0.00493097672824288	0.00329175322818256	0.0419065350673816	0.0461541067722081
TP53AIP1	0.00493097672824288	0.0117068260011222	0.0419065350673816	0.0990840152386549
TP53I11	0.00165098890537815	0.00176300384089152	0.0419065350673816	0.0456750630092971
TP73	0.00493097672824288	0.00548005460080566	0.0419065350673816	0.0722045775700479
TPBGL	0.00493097672824288	0.0117068260011222	0.0419065350673816	0.0990840152386549
TPCN2	0.00493097672824288	0.0117068260011222	0.0419065350673816	0.0990840152386549
TPH1	0.000923571391352351	0.00143732953898354	0.0419065350673816	0.0456750630092971
TPRG1L	0.00493097672824288	0.00548005460080566	0.0419065350673816	0.0722045775700479
[truncated: 190 more rows]
